# Supplementary material for: Environmental instability reduces shock resistance by enriching specialist taxa with distinct two component regulatory systems
Source: NPJ Biofilms Microbiomes. 2025 Mar 31;11:54. doi: 10.1038/s41522-025-00679-w (PMC11958701; doi:10.1038/s41522-025-00679-w)
Supplement: Supplementary file 2 — Supplemental File 1 metadata_amlicons [file 41522_2025_679_MOESM2_ESM.csv]

sample	reactor	timepoint	replicate	reactor_timepoint	sample_type	day	CH4_production	sCOD_removal
r1-t1-a-S1	r1	t1	a	r1_t1	pre-shock	41	188	97.6
r1-t1-b-S2	r1	t1	b	r1_t1	pre-shock	41	188	97.6
r1-t1-c-S3	r1	t1	c	r1_t1	pre-shock	41	188	97.6
r2-t1-a-S4	r2	t1	a	r2_t1	pre-shock	41	190	96.5
r2-t1-b-S5	r2	t1	b	r2_t1	pre-shock	41	190	96.5
r2-t1-c-S6	r2	t1	c	r2_t1	pre-shock	41	190	96.5
r3-t1-a-S7	r3	t1	a	r3_t1	pre-shock	41	192	97.8
r3-t1-b-S8	r3	t1	b	r3_t1	pre-shock	41	192	97.8
r3-t1-c-S9	r3	t1	c	r3_t1	pre-shock	41	192	97.8
r1-t2-a-S10	r1	t2	a	r1_t2	pre-shock	54	194	97.9
r1-t2-b-S11	r1	t2	b	r1_t2	pre-shock	54	194	97.9
r1-t2-c-S12	r1	t2	c	r1_t2	pre-shock	54	194	97.9
r2-t2-a-S13	r2	t2	a	r2_t2	pre-shock	54	195	98.5
r2-t2-b-S14	r2	t2	b	r2_t2	pre-shock	54	195	98.5
r2-t2-c-S15	r2	t2	c	r2_t2	pre-shock	54	195	98.5
r3-t2-a-S16	r3	t2	a	r3_t2	pre-shock	54	195	98.5
r3-t2-b-S17	r3	t2	b	r3_t2	pre-shock	54	195	98.5
r3-t2-c-S18	r3	t2	c	r3_t2	pre-shock	54	195	98.5
r1-t3-a-S19	r1	t3	a	r1_t3	post-shock	64	151	98.3
r1-t3-b-S20	r1	t3	b	r1_t3	post-shock	64	151	98.3
r1-t3-c-S21	r1	t3	c	r1_t3	post-shock	64	151	98.3
r2-t3-a-S22	r2	t3	a	r2_t3	post-shock	64	176	97.3
r2-t3-b-S23	r2	t3	b	r2_t3	post-shock	64	176	97.3
r2-t3-c-S24	r2	t3	c	r2_t3	post-shock	64	176	97.3
r3-t3-a-S25	r3	t3	a	r3_t3	post-shock	64	182	98.4
r3-t3-b-S26	r3	t3	b	r3_t3	post-shock	64	182	98.4
r3-t3-c-S27	r3	t3	c	r3_t3	post-shock	64	182	98.4
r1-t4-a-S28	r1	t4	a	r1_t4	pre-shock	69	164	98.6
r1-t4-b-S29	r1	t4	b	r1_t4	pre-shock	69	164	98.6
r1-t4-c-S30	r1	t4	c	r1_t4	pre-shock	69	164	98.6
r2-t4-a-S31	r2	t4	a	r2_t4	pre-shock	69	182	98.8
r2-t4-b-S32	r2	t4	b	r2_t4	pre-shock	69	182	98.8
r2-t4-c-S33	r2	t4	c	r2_t4	pre-shock	69	182	98.8
r3-t4-a-S34	r3	t4	a	r3_t4	pre-shock	69	179	98.4
r3-t4-b-S35	r3	t4	b	r3_t4	pre-shock	69	179	98.4
r3-t4-c-S36	r3	t4	c	r3_t4	pre-shock	69	179	98.4
r1-t5-a-S37	r1	t5	a	r1_t5	post-shock	78	189	98.6
r1-t5-b-S38	r1	t5	b	r1_t5	post-shock	78	189	98.6
r1-t5-c-S39	r1	t5	c	r1_t5	post-shock	78	189	98.6
r2-t5-a-S40	r2	t5	a	r2_t5	post-shock	78	208	97.7
r2-t5-b-S41	r2	t5	b	r2_t5	post-shock	78	208	97.7
r2-t5-c-S42	r2	t5	c	r2_t5	post-shock	78	208	97.7
r3-t5-a-S43	r3	t5	a	r3_t5	post-shock	78	195	97.2
r3-t5-b-S44	r3	t5	b	r3_t5	post-shock	78	195	97.2
r3-t5-c-S45	r3	t5	c	r3_t5	post-shock	78	195	97.2
r1-t6-a-S47	r1	t6	a	r1_t6	pre-shock	84	173	97.8
r1-t6-b-S48	r1	t6	b	r1_t6	pre-shock	84	173	97.8
r1-t6-c-S49	r1	t6	c	r1_t6	pre-shock	84	173	97.8
r2-t6-a-S50	r2	t6	a	r2_t6	pre-shock	84	198	98.1
r2-t6-b-S51	r2	t6	b	r2_t6	pre-shock	84	198	98.1
r2-t6-c-S52	r2	t6	c	r2_t6	pre-shock	84	198	98.1
r3-t6-a-S53	r3	t6	a	r3_t6	pre-shock	84	205	98.3
r3-t6-b-S54	r3	t6	b	r3_t6	pre-shock	84	205	98.3
r3-t6-c-S55	r3	t6	c	r3_t6	pre-shock	84	205	98.3
r1-t7-a-S56	r1	t7	a	r1_t7	post-shock	92	175	97.8
r1-t7-b-S57	r1	t7	b	r1_t7	post-shock	92	175	97.8
r1-t7-c-S58	r1	t7	c	r1_t7	post-shock	92	175	97.8
r2-t7-a-S59	r2	t7	a	r2_t7	post-shock	92	184	94.6
r2-t7-b-S60	r2	t7	b	r2_t7	post-shock	92	184	94.6
r2-t7-c-S61	r2	t7	c	r2_t7	post-shock	92	184	94.6
r3-t7-a-S62	r3	t7	a	r3_t7	post-shock	92	188	95.4
r3-t7-b-S63	r3	t7	b	r3_t7	post-shock	92	188	95.4
r3-t7-c-S64	r3	t7	c	r3_t7	post-shock	92	188	95.4
r1-t8-a-S66	r1	t8	a	r1_t8	pre-shock	105	184	97.9
r1-t8-b-S67	r1	t8	b	r1_t8	pre-shock	105	184	97.9
r1-t8-c-S68	r1	t8	c	r1_t8	pre-shock	105	184	97.9
r2-t8-a-S69	r2	t8	a	r2_t8	pre-shock	105	189	97
r2-t8-b-S70	r2	t8	b	r2_t8	pre-shock	105	189	97
r2-t8-c-S71	r2	t8	c	r2_t8	pre-shock	105	189	97
r3-t8-a-S72	r3	t8	a	r3_t8	pre-shock	105	209	97.9
r3-t8-b-S73	r3	t8	b	r3_t8	pre-shock	105	209	97.9
r3-t8-c-S74	r3	t8	c	r3_t8	pre-shock	105	209	97.9
r1-t9-a-S75	r1	t9	a	r1_t9	post-shock	113	149	76.4
r1-t9-b-S76	r1	t9	b	r1_t9	post-shock	113	149	76.4
r1-t9-c-S77	r1	t9	c	r1_t9	post-shock	113	149	76.4
r2-t9-a-S78	r2	t9	a	r2_t9	post-shock	113	166	80.2
r2-t9-b-S79	r2	t9	b	r2_t9	post-shock	113	166	80.2
r2-t9-c-S80	r2	t9	c	r2_t9	post-shock	113	166	80.2
r3-t9-a-S81	r3	t9	a	r3_t9	post-shock	113	69	41.2
r3-t9-b-S82	r3	t9	b	r3_t9	post-shock	113	69	41.2
r3-t9-c-S83	r3	t9	c	r3_t9	post-shock	113	69	41.2
