# Supplementary material for: Environmental instability reduces shock resistance by enriching specialist taxa with distinct two component regulatory systems
Source: NPJ Biofilms Microbiomes. 2025 Mar 31;11:54. doi: 10.1038/s41522-025-00679-w (PMC11958701; doi:10.1038/s41522-025-00679-w)
Supplement: Supplementary file 3 — Supplemental File 2 metadata_metagenomes [file 41522_2025_679_MOESM3_ESM.csv]

sample	date	reactor	timepoint	replicate	reactor_timepoint	sample_type	day	CH4_production	sCOD_removal
r1-t1-a	28-Mar	r1	t1	a	r1_t1	pre-shock	41	188	97.6
r1-t1-b	28-Mar	r1	t1	b	r1_t1	pre-shock	41	188	97.6
r1-t1-c	28-Mar	r1	t1	c	r1_t1	pre-shock	41	188	97.6
r2-t1-a	28-Mar	r2	t1	a	r2_t1	pre-shock	41	190	96.5
r2-t1-b	28-Mar	r2	t1	b	r2_t1	pre-shock	41	190	96.5
r2-t1-c	28-Mar	r2	t1	c	r2_t1	pre-shock	41	190	96.5
r3-t1-a	28-Mar	r3	t1	a	r3_t1	pre-shock	41	192	97.8
r3-t1-b	28-Mar	r3	t1	b	r3_t1	pre-shock	41	192	97.8
r3-t1-c	28-Mar	r3	t1	c	r3_t1	pre-shock	41	192	97.8
r1-t8-a	31-May	r1	t8	a	r1_t8	pre-shock	105	184	97.9
r1-t8-b	31-May	r1	t8	b	r1_t8	pre-shock	105	184	97.9
r1-t8-c	31-May	r1	t8	c	r1_t8	pre-shock	105	184	97.9
r2-t8-a	31-May	r2	t8	a	r2_t8	pre-shock	105	189	97
r2-t8-b	31-May	r2	t8	b	r2_t8	pre-shock	105	189	97
r2-t8-c	31-May	r2	t8	c	r2_t8	pre-shock	105	189	97
r3-t8-a	31-May	r3	t8	a	r3_t8	pre-shock	105	209	97.9
r3-t8-b	31-May	r3	t8	b	r3_t8	pre-shock	105	209	97.9
r3-t8-c	31-May	r3	t8	c	r3_t8	pre-shock	105	209	97.9
