# Supplementary material for: Environmental instability reduces shock resistance by enriching specialist taxa with distinct two component regulatory systems
Source: NPJ Biofilms Microbiomes. 2025 Mar 31;11:54. doi: 10.1038/s41522-025-00679-w (PMC11958701; doi:10.1038/s41522-025-00679-w)
Supplement: Supplementary file 4 — Supplementary File 3 KEGG Sub Modules [file 41522_2025_679_MOESM4_ESM.xlsx]

## Sheet: Main table
	Module	KO.id	Module.Category	r1-t1-a	r1-t1-b	r1-t1-c	r1-t8-a	r1-t8-b	r1-t8-c	r2-t1-a	r2-t1-b	r2-t1-c	r2-t8-a	r2-t8-b	r2-t8-c	r3-t1-a	r3-t1-b	r3-t1-c	r3-t8-a	r3-t8-b	r3-t8-c
M00001+01	Glycolysis (Embden-Meyerhof pathway), glucose => pyruvate	(K00844,K12407,K00845,K00886,K08074,K00918)	Central carbohydrate metabolism	490	583	362	1933	934	1454	738	856	691	1226	417	906	933	581	813	613	470	411
M00001+02	Glycolysis (Embden-Meyerhof pathway), glucose => pyruvate	(K01810,K06859,K13810,K15916)	Central carbohydrate metabolism	1234	1213	1236	3282	2627	2312	1259	1570	1370	2287	2063	2456	1347	1315	1428	1828	1754	1611
M00001+03	Glycolysis (Embden-Meyerhof pathway), glucose => pyruvate	(K00850,K16370,K00918)	Central carbohydrate metabolism	531	532	434	1647	825	1274	606	809	669	1070	418	705	840	655	800	608	518	453
M00001+04	Glycolysis (Embden-Meyerhof pathway), glucose => pyruvate	(K01623,K01624,K11645,K16305,K16306)	Central carbohydrate metabolism	1292	1277	1277	3379	2730	2385	1357	1671	1476	2409	2167	2577	1447	1401	1529	1912	1829	1671
M00001+05	Glycolysis (Embden-Meyerhof pathway), glucose => pyruvate	K01803	Central carbohydrate metabolism	926	878	801	2814	1850	1966	991	1253	1104	1746	1300	1606	1241	1035	1216	1245	1092	1047
M00001+06	Glycolysis (Embden-Meyerhof pathway), glucose => pyruvate	((K00134,K00150)	Central carbohydrate metabolism	840	866	759	2828	1871	1965	944	1149	1020	1781	1324	1723	1206	997	1177	1279	1087	1063
M00001+07	Glycolysis (Embden-Meyerhof pathway), glucose => pyruvate	K00927,K11389)	Central carbohydrate metabolism	1333	1330	1336	3457	2813	2432	1409	1720	1528	2444	2236	2657	1476	1448	1568	1975	1898	1729
M00001+08	Glycolysis (Embden-Meyerhof pathway), glucose => pyruvate	(K01834,K15633,K15634,K15635)	Central carbohydrate metabolism	1328	1326	1332	3458	2812	2429	1400	1714	1524	2449	2235	2656	1468	1435	1557	1968	1892	1724
M00001+09	Glycolysis (Embden-Meyerhof pathway), glucose => pyruvate	K01689	Central carbohydrate metabolism	1240	1258	1225	3335	2714	2361	1329	1634	1435	2369	2161	2525	1398	1338	1475	1886	1823	1654
M00001+10	Glycolysis (Embden-Meyerhof pathway), glucose => pyruvate	(K00873,K12406)	Central carbohydrate metabolism	784	787	614	2626	1605	1887	932	1150	988	1598	1015	1255	1174	883	1096	923	790	716
M00002+01	Glycolysis, core module involving three-carbon compounds	K01803	Central carbohydrate metabolism	926	878	801	2814	1850	1966	991	1253	1104	1746	1300	1606	1241	1035	1216	1245	1092	1047
M00002+02	Glycolysis, core module involving three-carbon compounds	((K00134,K00150)	Central carbohydrate metabolism	840	866	759	2828	1871	1965	944	1149	1020	1781	1324	1723	1206	997	1177	1279	1087	1063
M00002+03	Glycolysis, core module involving three-carbon compounds	K00927,K11389)	Central carbohydrate metabolism	1333	1330	1336	3457	2813	2432	1409	1720	1528	2444	2236	2657	1476	1448	1568	1975	1898	1729
M00002+04	Glycolysis, core module involving three-carbon compounds	(K01834,K15633,K15634,K15635)	Central carbohydrate metabolism	1328	1326	1332	3458	2812	2429	1400	1714	1524	2449	2235	2656	1468	1435	1557	1968	1892	1724
M00002+05	Glycolysis, core module involving three-carbon compounds	K01689	Central carbohydrate metabolism	1240	1258	1225	3335	2714	2361	1329	1634	1435	2369	2161	2525	1398	1338	1475	1886	1823	1654
M00002+06	Glycolysis, core module involving three-carbon compounds	(K00873,K12406)	Central carbohydrate metabolism	784	787	614	2626	1605	1887	932	1150	988	1598	1015	1255	1174	883	1096	923	790	716
M00003+01	Gluconeogenesis, oxaloacetate => fructose-6P	(K01596,K01610)	Central carbohydrate metabolism	1035	1025	1024	2756	2051	1967	1059	1366	1205	1973	1609	2097	1251	1147	1287	1662	1543	1454
M00003+02	Gluconeogenesis, oxaloacetate => fructose-6P	K01689	Central carbohydrate metabolism	1240	1258	1225	3335	2714	2361	1329	1634	1435	2369	2161	2525	1398	1338	1475	1886	1823	1654
M00003+03	Gluconeogenesis, oxaloacetate => fructose-6P	(K01834,K15633,K15634,K15635)	Central carbohydrate metabolism	1328	1326	1332	3458	2812	2429	1400	1714	1524	2449	2235	2656	1468	1435	1557	1968	1892	1724
M00003+04	Gluconeogenesis, oxaloacetate => fructose-6P	K00927 (K00134,K00150)	Central carbohydrate metabolism	1342	1340	1344	3466	2820	2437	1412	1724	1532	2457	2242	2670	1479	1451	1571	1977	1901	1731
M00003+05	Gluconeogenesis, oxaloacetate => fructose-6P	K01803	Central carbohydrate metabolism	926	878	801	2814	1850	1966	991	1253	1104	1746	1300	1606	1241	1035	1216	1245	1092	1047
M00003+06	Gluconeogenesis, oxaloacetate => fructose-6P	((K01623,K01624,K11645)	Central carbohydrate metabolism	1268	1233	1248	3346	2706	2354	1312	1643	1445	2394	2152	2549	1430	1381	1510	1883	1806	1653
M00003+07	Gluconeogenesis, oxaloacetate => fructose-6P	(K03841,K02446,K11532,K01086,K04041),K01622)	Central carbohydrate metabolism	615	630	533	1927	1107	1431	671	820	700	1349	786	1270	837	655	801	870	709	659
M00004+01	Pentose phosphate pathway (Pentose phosphate cycle)	(K13937,((K00036,K19243)	Central carbohydrate metabolism	359	406	257	1654	741	1282	526	641	510	1076	343	713	763	468	676	591	458	425
M00004+02	Pentose phosphate pathway (Pentose phosphate cycle)	(K01057,K07404)))	Central carbohydrate metabolism	482	521	315	1684	763	1328	612	755	588	1065	334	680	880	531	750	605	479	428
M00004+03	Pentose phosphate pathway (Pentose phosphate cycle)	K00033	Central carbohydrate metabolism	453	497	299	1723	812	1343	600	743	579	1111	386	758	862	534	744	630	494	456
M00004+04	Pentose phosphate pathway (Pentose phosphate cycle)	K01783	Central carbohydrate metabolism	823	783	677	2402	1404	1704	877	1139	982	1631	1059	1602	1178	946	1132	1208	1026	1005
M00004+05	Pentose phosphate pathway (Pentose phosphate cycle)	(K01807,K01808)	Central carbohydrate metabolism	1309	1326	1303	3183	2394	2243	1397	1705	1515	2262	1881	2515	1436	1401	1523	1920	1827	1664
M00004+06	Pentose phosphate pathway (Pentose phosphate cycle)	K00615	Central carbohydrate metabolism	946	934	829	2721	1614	1883	1059	1307	1164	1788	1178	1745	1292	1086	1267	1320	1139	1103
M00004+07	Pentose phosphate pathway (Pentose phosphate cycle)	K00616	Central carbohydrate metabolism	562	605	468	2071	1091	1497	650	833	727	1357	713	1186	838	631	800	879	660	656
M00004+08	Pentose phosphate pathway (Pentose phosphate cycle)	(K01810,K06859,K13810,K15916)	Central carbohydrate metabolism	1234	1213	1236	3282	2627	2312	1259	1570	1370	2287	2063	2456	1347	1315	1428	1828	1754	1611
M00005+01	PRPP biosynthesis, ribose 5P => PRPP	K00948	Central carbohydrate metabolism	1337	1329	1340	3202	2417	2254	1396	1712	1523	2305	1927	2571	1472	1438	1560	1931	1848	1681
M00006+01	Pentose phosphate pathway, oxidative phase, glucose 6P => ribulose 5P	(K13937,((K00036,K19243)	Central carbohydrate metabolism	359	406	257	1654	741	1282	526	641	510	1076	343	713	763	468	676	591	458	425
M00006+02	Pentose phosphate pathway, oxidative phase, glucose 6P => ribulose 5P	(K01057,K07404)))	Central carbohydrate metabolism	482	521	315	1684	763	1328	612	755	588	1065	334	680	880	531	750	605	479	428
M00006+03	Pentose phosphate pathway, oxidative phase, glucose 6P => ribulose 5P	K00033	Central carbohydrate metabolism	453	497	299	1723	812	1343	600	743	579	1111	386	758	862	534	744	630	494	456
M00007+01	Pentose phosphate pathway, non-oxidative phase, fructose 6P => ribose 5P	K00615	Central carbohydrate metabolism	946	934	829	2721	1614	1883	1059	1307	1164	1788	1178	1745	1292	1086	1267	1320	1139	1103
M00007+02	Pentose phosphate pathway, non-oxidative phase, fructose 6P => ribose 5P	(K00616,K13810)	Central carbohydrate metabolism	562	605	468	2071	1091	1497	650	833	727	1357	713	1186	838	631	800	879	660	656
M00007+03	Pentose phosphate pathway, non-oxidative phase, fructose 6P => ribose 5P	K01783	Central carbohydrate metabolism	823	783	677	2402	1404	1704	877	1139	982	1631	1059	1602	1178	946	1132	1208	1026	1005
M00007+04	Pentose phosphate pathway, non-oxidative phase, fructose 6P => ribose 5P	(K01807,K01808)	Central carbohydrate metabolism	1309	1326	1303	3183	2394	2243	1397	1705	1515	2262	1881	2515	1436	1401	1523	1920	1827	1664
M00008+01	Entner-Doudoroff pathway, glucose-6P => glyceraldehyde-3P + pyruvate	K00036	Central carbohydrate metabolism	359	406	257	1654	741	1282	526	641	510	1076	343	713	763	468	676	591	458	425
M00008+02	Entner-Doudoroff pathway, glucose-6P => glyceraldehyde-3P + pyruvate	(K01057,K07404)	Central carbohydrate metabolism	482	521	315	1684	763	1328	612	755	588	1065	334	680	880	531	750	605	479	428
M00008+03	Entner-Doudoroff pathway, glucose-6P => glyceraldehyde-3P + pyruvate	K01690	Central carbohydrate metabolism	6	7	3	3	1	3	8	8	6	1	1	1	12	7	9	2	1	1
M00008+04	Entner-Doudoroff pathway, glucose-6P => glyceraldehyde-3P + pyruvate	K01625	Central carbohydrate metabolism	183	206	171	567	468	305	270	268	243	382	413	655	326	239	296	445	315	361
M00009+01	Citrate cycle (TCA cycle, Krebs cycle)	K01647	Central carbohydrate metabolism	485	582	365	1901	828	1443	715	817	672	1131	319	744	931	566	808	521	370	330
M00009+02	Citrate cycle (TCA cycle, Krebs cycle)	(K01681,K01682)	Central carbohydrate metabolism	135	177	134	210	135	138	199	200	191	106	83	191	161	136	159	173	123	117
M00009+03	Citrate cycle (TCA cycle, Krebs cycle)	(K00031,K00030)	Central carbohydrate metabolism	420	414	396	856	568	523	529	578	550	469	406	575	520	452	513	466	416	384
M00009+04	Citrate cycle (TCA cycle, Krebs cycle)	(K00164+K00658+K00382,K00174+K00175-K00177-K00176)	Central carbohydrate metabolism	1321	1323	1335	3232	2469	2277	1408	1719	1528	2340	1971	2576	1470	1445	1565	1951	1853	1699
M00009+05	Citrate cycle (TCA cycle, Krebs cycle)	(K01902+K01903,K01899+K01900,K18118)	Central carbohydrate metabolism	702	751	596	1915	1012	1477	873	1035	895	1299	667	1036	1063	823	1016	788	630	593
M00009+06	Citrate cycle (TCA cycle, Krebs cycle)	(K00234+K00235+K00236+K00237,K00239+K00240+K00241-(K00242,K18859,K18860),K00244+K00245+K00246-K00247)	Central carbohydrate metabolism	699	719	561	2452	1353	1729	837	1030	884	1570	887	1433	1088	824	1039	1027	793	783
M00009+07	Citrate cycle (TCA cycle, Krebs cycle)	(K01676,K01679,K01677+K01678)	Central carbohydrate metabolism	720	673	597	2310	1349	1635	714	966	840	1607	1057	1558	989	837	978	1161	983	977
M00009+08	Citrate cycle (TCA cycle, Krebs cycle)	(K00026,K00025,K00024,K00116)	Central carbohydrate metabolism	456	482	307	1777	857	1367	581	729	565	1205	535	913	848	520	734	712	525	524
M00010+01	Citrate cycle, first carbon oxidation, oxaloacetate => 2-oxoglutarate	K01647	Central carbohydrate metabolism	485	582	365	1901	828	1443	715	817	672	1131	319	744	931	566	808	521	370	330
M00010+02	Citrate cycle, first carbon oxidation, oxaloacetate => 2-oxoglutarate	(K01681,K01682)	Central carbohydrate metabolism	135	177	134	210	135	138	199	200	191	106	83	191	161	136	159	173	123	117
M00010+03	Citrate cycle, first carbon oxidation, oxaloacetate => 2-oxoglutarate	(K00031,K00030)	Central carbohydrate metabolism	420	414	396	856	568	523	529	578	550	469	406	575	520	452	513	466	416	384
M00011+01	Citrate cycle, second carbon oxidation, 2-oxoglutarate => oxaloacetate	(K00164+K00658+K00382,K00174+K00175-K00177-K00176)	Central carbohydrate metabolism	1321	1323	1335	3232	2469	2277	1408	1719	1528	2340	1971	2576	1470	1445	1565	1951	1853	1699
M00011+02	Citrate cycle, second carbon oxidation, 2-oxoglutarate => oxaloacetate	(K01902+K01903,K01899+K01900,K18118)	Central carbohydrate metabolism	702	751	596	1915	1012	1477	873	1035	895	1299	667	1036	1063	823	1016	788	630	593
M00011+03	Citrate cycle, second carbon oxidation, 2-oxoglutarate => oxaloacetate	(K00234+K00235+K00236+K00237,K00239+K00240+K00241-(K00242,K18859,K18860),K00244+K00245+K00246-K00247)	Central carbohydrate metabolism	699	719	561	2452	1353	1729	837	1030	884	1570	887	1433	1088	824	1039	1027	793	783
M00011+04	Citrate cycle, second carbon oxidation, 2-oxoglutarate => oxaloacetate	(K01676,K01679,K01677+K01678)	Central carbohydrate metabolism	720	673	597	2310	1349	1635	714	966	840	1607	1057	1558	989	837	978	1161	983	977
M00011+05	Citrate cycle, second carbon oxidation, 2-oxoglutarate => oxaloacetate	(K00026,K00025,K00024,K00116)	Central carbohydrate metabolism	456	482	307	1777	857	1367	581	729	565	1205	535	913	848	520	734	712	525	524
M00012+01	Glyoxylate cycle	K01647	Other carbohydrate metabolism	485	582	365	1901	828	1443	715	817	672	1131	319	744	931	566	808	521	370	330
M00012+02	Glyoxylate cycle	(K01681,K01682)	Other carbohydrate metabolism	135	177	134	210	135	138	199	200	191	106	83	191	161	136	159	173	123	117
M00012+03	Glyoxylate cycle	K01637	Other carbohydrate metabolism	31	39	22	61	29	38	67	92	78	26	7	20	78	43	65	47	26	26
M00012+04	Glyoxylate cycle	(K01638,K19282)	Other carbohydrate metabolism	11	17	12	41	19	24	32	30	34	17	8	19	39	23	35	79	56	59
M00012+05	Glyoxylate cycle	(K00026,K00025,K00024)	Other carbohydrate metabolism	456	482	307	1765	850	1361	581	729	565	1197	531	904	848	520	734	707	523	521
M00013+01	Malonate semialdehyde pathway, propanoyl-CoA => acetyl-CoA	K00249	Other carbohydrate metabolism	401	357	421	937	758	525	449	513	480	539	627	744	415	456	463	676	617	631
M00013+05	Malonate semialdehyde pathway, propanoyl-CoA => acetyl-CoA	K00140	Other carbohydrate metabolism	52	59	39	109	63	73	57	53	55	48	27	63	47	35	44	68	43	46
M00014+01	Glucuronate pathway (uronate pathway)	K00012	Other carbohydrate metabolism	532	458	572	1247	1166	734	485	582	599	784	1079	1030	475	609	574	821	777	769
M00014+03	Glucuronate pathway (uronate pathway)	K16190),(K00699	Other carbohydrate metabolism	12	16	14	26	21	18	17	12	14	15	15	20	10	12	11	29	24	25
M00014+04	Glucuronate pathway (uronate pathway)	(K01195,K14756)))	Other carbohydrate metabolism	47	64	45	65	43	49	77	59	66	22	19	33	44	41	45	39	29	25
M00014+08	Glucuronate pathway (uronate pathway)	K03331	Other carbohydrate metabolism	3	5	3	4	3	3	8	7	8	3	2	4	4	3	5	4	2	2
M00014+09	Glucuronate pathway (uronate pathway)	(K05351,K00008)	Other carbohydrate metabolism	93	108	48	53	25	49	86	98	71	19	8	18	83	47	58	25	15	13
M00014+10	Glucuronate pathway (uronate pathway)	K00854	Other carbohydrate metabolism	152	156	98	411	265	236	165	200	178	203	158	311	229	158	193	247	162	171
M00015+01	Proline biosynthesis, glutamate => proline	(K00931	Arginine and proline metabolism	558	587	408	1821	853	1397	643	815	680	1188	419	893	822	557	738	654	509	457
M00015+02	Proline biosynthesis, glutamate => proline	K00147,K12657)	Arginine and proline metabolism	479	483	305	1763	802	1352	545	743	609	1157	376	810	764	483	666	592	452	404
M00015+04	Proline biosynthesis, glutamate => proline	K00286	Arginine and proline metabolism	752	839	791	1439	1395	945	911	990	915	1104	1195	1631	782	766	819	1155	1126	1002
M00016+01	Lysine biosynthesis, succinyl-DAP pathway, aspartate => lysine	(K00928,K12524,K12525,K12526)	Lysine metabolism	1032	1063	996	2419	1817	1843	1127	1388	1174	1883	1399	1945	1186	1059	1214	1390	1341	1173
M00016+02	Lysine biosynthesis, succinyl-DAP pathway, aspartate => lysine	K00133	Lysine metabolism	1054	1062	1154	1909	1866	1198	1073	1231	1155	1380	1671	2036	937	1108	1087	1578	1573	1443
M00016+03	Lysine biosynthesis, succinyl-DAP pathway, aspartate => lysine	K01714	Lysine metabolism	1235	1245	1239	3101	2322	2188	1311	1615	1419	2202	1814	2414	1383	1335	1459	1816	1724	1569
M00016+04	Lysine biosynthesis, succinyl-DAP pathway, aspartate => lysine	K00215	Lysine metabolism	1174	1188	1183	3084	2306	2165	1243	1546	1377	2213	1803	2435	1373	1292	1431	1798	1681	1556
M00016+05	Lysine biosynthesis, succinyl-DAP pathway, aspartate => lysine	K00674	Lysine metabolism	396	387	273	1748	922	1308	481	686	526	1245	702	994	806	545	729	704	574	588
M00016+06	Lysine biosynthesis, succinyl-DAP pathway, aspartate => lysine	(K00821,K14267)	Lysine metabolism	632	681	492	1851	962	1435	770	937	779	1302	596	1098	922	683	851	771	643	552
M00016+07	Lysine biosynthesis, succinyl-DAP pathway, aspartate => lysine	K01439	Lysine metabolism	410	493	267	1457	644	1215	587	697	526	995	265	623	826	484	688	487	377	319
M00016+08	Lysine biosynthesis, succinyl-DAP pathway, aspartate => lysine	K01778	Lysine metabolism	1101	1080	1006	2805	1742	1955	1186	1438	1265	1812	1241	1830	1351	1205	1358	1400	1233	1160
M00016+09	Lysine biosynthesis, succinyl-DAP pathway, aspartate => lysine	(K01586,K12526)	Lysine metabolism	795	795	735	1045	846	700	902	1017	931	740	777	1049	817	850	872	813	791	712
M00017+01	Methionine biosynthesis, apartate => homoserine => methionine	(K00928,K12524,K12525,K12526)	Cysteine and methionine metabolism	1032	1063	996	2419	1817	1843	1127	1388	1174	1883	1399	1945	1186	1059	1214	1390	1341	1173
M00017+02	Methionine biosynthesis, apartate => homoserine => methionine	K00133	Cysteine and methionine metabolism	1054	1062	1154	1909	1866	1198	1073	1231	1155	1380	1671	2036	937	1108	1087	1578	1573	1443
M00017+03	Methionine biosynthesis, apartate => homoserine => methionine	(K00003,K12524,K12525)	Cysteine and methionine metabolism	867	898	906	1454	1533	965	966	1129	1037	1246	1461	1931	869	934	958	1404	1327	1213
M00017+04	Methionine biosynthesis, apartate => homoserine => methionine	K00651	Cysteine and methionine metabolism	106	89	86	299	217	155	77	101	97	127	114	203	120	105	114	150	135	124
M00017+05	Methionine biosynthesis, apartate => homoserine => methionine	K01739	Cysteine and methionine metabolism	20	25	23	71	47	45	45	47	50	35	29	50	68	43	58	52	38	41
M00017+06	Methionine biosynthesis, apartate => homoserine => methionine	K01760	Cysteine and methionine metabolism	185	182	197	550	338	302	177	196	205	269	259	270	173	193	198	239	266	264
M00017+07	Methionine biosynthesis, apartate => homoserine => methionine	(K00548,K00549)	Cysteine and methionine metabolism	826	838	748	2360	1253	1702	977	1205	1048	1470	783	1210	1152	929	1117	894	756	680
M00018+01	Threonine biosynthesis, aspartate => homoserine => threonine	(K00928,K12524,K12525,K12526)	Serine and threonine metabolism	1032	1063	996	2419	1817	1843	1127	1388	1174	1883	1399	1945	1186	1059	1214	1390	1341	1173
M00018+02	Threonine biosynthesis, aspartate => homoserine => threonine	K00133	Serine and threonine metabolism	1054	1062	1154	1909	1866	1198	1073	1231	1155	1380	1671	2036	937	1108	1087	1578	1573	1443
M00018+03	Threonine biosynthesis, aspartate => homoserine => threonine	(K00003,K12524,K12525)	Serine and threonine metabolism	867	898	906	1454	1533	965	966	1129	1037	1246	1461	1931	869	934	958	1404	1327	1213
M00018+04	Threonine biosynthesis, aspartate => homoserine => threonine	(K00872,K02204,K02203)	Serine and threonine metabolism	353	368	285	671	502	408	469	537	451	451	438	693	513	404	468	456	406	384
M00018+05	Threonine biosynthesis, aspartate => homoserine => threonine	K01733	Serine and threonine metabolism	1170	1235	1140	2996	2171	2154	1334	1616	1422	2108	1611	2200	1379	1279	1427	1660	1613	1430
M00019+01	Valine/isoleucine biosynthesis, pyruvate => valine / 2-oxobutanoate => isoleucine	K01652+(K01653,K11258)	Branched-chain amino acid metabolism	1031	1087	964	2618	1886	1955	1157	1399	1181	1938	1376	2020	1226	1046	1218	1465	1384	1202
M00019+02	Valine/isoleucine biosynthesis, pyruvate => valine / 2-oxobutanoate => isoleucine	K00053	Branched-chain amino acid metabolism	973	1071	919	2774	1926	2016	1149	1364	1172	1951	1349	2003	1215	999	1187	1434	1345	1178
M00019+03	Valine/isoleucine biosynthesis, pyruvate => valine / 2-oxobutanoate => isoleucine	K01687	Branched-chain amino acid metabolism	869	917	787	2322	1637	1790	998	1234	1040	1795	1240	1823	1122	903	1088	1297	1223	1073
M00019+04	Valine/isoleucine biosynthesis, pyruvate => valine / 2-oxobutanoate => isoleucine	K00826	Branched-chain amino acid metabolism	1116	1174	1090	2976	2170	2124	1262	1524	1322	2122	1674	2293	1345	1219	1374	1718	1567	1419
M00020+01	Serine biosynthesis, glycerate-3P => serine	K00058	Serine and threonine metabolism	1140	1184	1111	2773	2046	2038	1267	1526	1325	2012	1495	2141	1321	1195	1348	1633	1558	1393
M00020+02	Serine biosynthesis, glycerate-3P => serine	K00831	Serine and threonine metabolism	536	532	443	2071	1144	1483	650	841	714	1368	819	1154	906	700	872	960	806	803
M00020+03	Serine biosynthesis, glycerate-3P => serine	K01079	Serine and threonine metabolism	296	341	201	1533	671	1229	455	549	429	1016	260	589	660	380	572	361	312	238
M00021+01	Cysteine biosynthesis, serine => cysteine	K00640	Cysteine and methionine metabolism	807	862	664	2379	1212	1715	1029	1229	1058	1480	693	1272	1225	938	1154	1017	858	790
M00021+02	Cysteine biosynthesis, serine => cysteine	(K01738,K12339,K13034,K17069)	Cysteine and methionine metabolism	529	533	472	1151	757	671	597	714	691	646	545	848	606	574	620	641	528	507
M00022+01	Shikimate pathway, phosphoenolpyruvate + erythrose-4P => chorismate	(K01626,K03856,K13853)	Aromatic amino acid metabolism	582	630	416	2004	976	1493	758	941	767	1268	502	956	975	632	859	744	585	536
M00022+02	Shikimate pathway, phosphoenolpyruvate + erythrose-4P => chorismate	(((K01735,K13829)	Aromatic amino acid metabolism	617	630	478	2117	1133	1536	748	936	763	1353	717	1156	981	657	869	881	678	665
M00022+03	Shikimate pathway, phosphoenolpyruvate + erythrose-4P => chorismate	((K03785,K03786)	Aromatic amino acid metabolism	840	877	797	2225	1657	1701	951	1191	965	1714	1296	1681	1028	856	1002	1256	1208	1057
M00022+04	Shikimate pathway, phosphoenolpyruvate + erythrose-4P => chorismate	K00014,K13832)),K13830)	Aromatic amino acid metabolism	1073	1135	1049	2730	2001	2015	1259	1501	1300	2013	1578	2152	1287	1156	1317	1604	1463	1321
M00022+05	Shikimate pathway, phosphoenolpyruvate + erythrose-4P => chorismate	((K00891,K13829)	Aromatic amino acid metabolism	914	969	859	2880	2021	2050	1069	1297	1119	2030	1494	2101	1186	944	1157	1531	1357	1261
M00022+06	Shikimate pathway, phosphoenolpyruvate + erythrose-4P => chorismate	K00800,K13830)	Aromatic amino acid metabolism	937	976	817	2607	1517	1845	1130	1325	1148	1699	1041	1654	1263	1033	1230	1217	1000	937
M00022+07	Shikimate pathway, phosphoenolpyruvate + erythrose-4P => chorismate	K01736	Aromatic amino acid metabolism	1098	1145	1078	2970	2167	2120	1263	1528	1327	2151	1686	2318	1328	1200	1366	1693	1559	1415
M00023+01	Tryptophan biosynthesis, chorismate => tryptophan	(((K01657+K01658,K13503,K13501,K01656)	Aromatic amino acid metabolism	867	941	815	2393	1628	1811	1019	1238	1047	1742	1123	1645	1123	913	1102	1245	1166	1018
M00023+02	Tryptophan biosynthesis, chorismate => tryptophan	K00766),K13497)	Aromatic amino acid metabolism	935	1004	886	2266	1612	1769	1085	1310	1095	1747	1181	1725	1151	972	1142	1302	1238	1057
M00023+03	Tryptophan biosynthesis, chorismate => tryptophan	((K01817	Aromatic amino acid metabolism	1024	1092	995	2572	1828	1936	1190	1463	1257	1931	1398	1892	1232	1124	1267	1397	1338	1150
M00023+04	Tryptophan biosynthesis, chorismate => tryptophan	(K01656,K01609)),K13498,K13501)	Aromatic amino acid metabolism	411	424	230	1380	559	1164	537	709	524	946	237	513	760	448	641	471	352	309
M00023+05	Tryptophan biosynthesis, chorismate => tryptophan	(K01695+(K01696,K06001),K01694)	Aromatic amino acid metabolism	1146	1137	1130	2862	2137	2074	1230	1541	1332	2184	1711	2399	1339	1256	1395	1726	1571	1426
M00024+01	Phenylalanine biosynthesis, chorismate => phenylalanine	((K01850,K04092,K14187,K04093,K04516,K06208,K06209,K13853)	Aromatic amino acid metabolism	478	492	345	1714	825	1321	592	772	604	1136	487	810	839	574	759	618	460	451
M00024+02	Phenylalanine biosynthesis, chorismate => phenylalanine	(K01713,K04518,K05359),K14170)	Aromatic amino acid metabolism	722	756	781	1232	1369	809	759	895	811	1096	1326	1714	620	700	696	1254	1205	1095
M00024+03	Phenylalanine biosynthesis, chorismate => phenylalanine	(K00832,K00838)	Aromatic amino acid metabolism	161	166	64	1142	402	971	209	348	236	782	95	296	458	218	374	230	154	127
M00025+01	Tyrosine biosynthesis, chorismate => tyrosine	((K01850,K04092,K14170,K04093,K04516,K06208,K06209,K13853)	Aromatic amino acid metabolism	611	590	450	1654	837	1318	739	962	794	1191	580	933	980	714	909	788	591	577
M00025+02	Tyrosine biosynthesis, chorismate => tyrosine	(K00210,K04517),K14187)	Aromatic amino acid metabolism	530	574	364	1822	904	1393	655	812	634	1199	517	935	884	553	758	775	586	565
M00025+03	Tyrosine biosynthesis, chorismate => tyrosine	(K00815,K00832,K00838)	Aromatic amino acid metabolism	161	166	64	1142	402	971	209	348	236	782	95	296	458	218	374	230	154	127
M00026+01	Histidine biosynthesis, PRPP => histidine	(K00765-K02502)	Histidine metabolism	1101	1156	1029	2720	1958	2016	1236	1471	1259	1985	1414	2095	1311	1129	1306	1467	1378	1204
M00026+02	Histidine biosynthesis, PRPP => histidine	(K01523	Histidine metabolism	121	137	65	99	52	78	107	123	94	51	24	64	123	82	94	49	30	27
M00026+03	Histidine biosynthesis, PRPP => histidine	K01496,K11755,K14152)	Histidine metabolism	400	412	375	618	432	399	501	503	481	404	359	610	464	419	467	443	394	358
M00026+04	Histidine biosynthesis, PRPP => histidine	K01814	Histidine metabolism	381	355	332	392	355	284	367	410	394	306	325	457	291	322	319	399	365	315
M00026+05	Histidine biosynthesis, PRPP => histidine	(K02501+K02500,K01663)	Histidine metabolism	1101	1120	1075	2653	1921	1975	1169	1445	1244	1959	1418	2048	1321	1208	1359	1505	1415	1242
M00026+06	Histidine biosynthesis, PRPP => histidine	((K01693	Histidine metabolism	172	151	134	200	153	142	176	213	196	157	155	231	127	139	133	195	152	142
M00026+07	Histidine biosynthesis, PRPP => histidine	K00817	Histidine metabolism	1127	1159	1102	2646	1895	1985	1223	1497	1290	1899	1355	1861	1263	1145	1284	1453	1404	1213
M00026+08	Histidine biosynthesis, PRPP => histidine	(K04486,K05602,K18649)),(K01089	Histidine metabolism	577	564	434	1818	942	1391	653	862	702	1204	595	889	988	720	912	679	629	571
M00026+09	Histidine biosynthesis, PRPP => histidine	K00817))	Histidine metabolism	1127	1159	1102	2646	1895	1985	1223	1497	1290	1899	1355	1861	1263	1145	1284	1453	1404	1213
M00026+10	Histidine biosynthesis, PRPP => histidine	(K00013,K14152)	Histidine metabolism	658	683	533	1896	958	1482	822	978	809	1254	492	957	959	714	896	760	644	542
M00027+01	GABA (gamma-Aminobutyrate) shunt	K01580	Other amino acid metabolism	14	7	4	5	4	3	3	4	3	2	1	2	3	3	3	2	3	2
M00027+02	GABA (gamma-Aminobutyrate) shunt	(K13524,K07250,K00823,K16871)	Other amino acid metabolism	95	115	66	98	56	83	173	165	129	71	39	95	177	115	154	73	59	48
M00027+03	GABA (gamma-Aminobutyrate) shunt	(K00135,K00139)	Other amino acid metabolism	321	373	185	1296	495	1107	458	563	391	870	142	401	672	368	556	300	218	173
M00028+01	Ornithine biosynthesis, glutamate => ornithine	(K00619,K00620,K00618,K11067,K14681,K14682)	Arginine and proline metabolism	942	1017	865	2332	1662	1811	1106	1330	1129	1806	1246	1813	1189	974	1162	1307	1226	1065
M00028+02	Ornithine biosynthesis, glutamate => ornithine	(K00930	Arginine and proline metabolism	902	974	838	2316	1635	1797	1071	1288	1090	1790	1237	1811	1159	939	1127	1301	1227	1065
M00028+03	Ornithine biosynthesis, glutamate => ornithine	K00145,K12659)	Arginine and proline metabolism	1039	1092	975	2436	1766	1870	1177	1415	1198	1877	1330	1950	1213	1046	1214	1417	1349	1166
M00028+04	Ornithine biosynthesis, glutamate => ornithine	(K00818,K00821)	Arginine and proline metabolism	632	681	492	1831	953	1425	770	937	779	1295	593	1089	921	682	850	767	640	549
M00028+05	Ornithine biosynthesis, glutamate => ornithine	(K01438,K14677,K00620)	Arginine and proline metabolism	950	1028	876	2360	1679	1825	1118	1339	1141	1818	1254	1837	1210	995	1181	1336	1250	1087
M00029+02	Urea cycle	K00611	Arginine and proline metabolism	886	868	787	2666	1580	1845	974	1221	1070	1692	1089	1653	1226	1018	1195	1253	1053	1027
M00029+03	Urea cycle	K01940	Arginine and proline metabolism	915	979	885	2367	1718	1812	1040	1251	1078	1820	1314	1890	1084	951	1090	1384	1318	1138
M00029+04	Urea cycle	(K01755,K14681)	Arginine and proline metabolism	1031	1076	977	2466	1814	1890	1172	1407	1197	1902	1374	1983	1232	1066	1233	1434	1378	1188
M00029+05	Urea cycle	K01476	Arginine and proline metabolism	229	248	97	1210	439	1031	274	424	288	817	110	328	519	251	415	267	176	150
M00030+01	Lysine biosynthesis, AAA pathway, 2-oxoglutarate => 2-aminoadipate => lysine	K01655	Lysine metabolism	22	22	10	17	8	19	27	24	21	7	2	5	18	13	15	12	8	6
M00030+03	Lysine biosynthesis, AAA pathway, 2-oxoglutarate => 2-aminoadipate => lysine	K01705	Lysine metabolism	39	69	54	210	118	103	75	62	68	63	40	52	39	44	45	47	46	44
M00030+08	Lysine biosynthesis, AAA pathway, 2-oxoglutarate => 2-aminoadipate => lysine	K00290	Lysine metabolism	368	267	363	505	425	280	314	420	415	328	432	499	275	382	345	392	324	333
M00031+01	Lysine biosynthesis, mediated by LysW, 2-aminoadipate => lysine	K05826,K05827	Lysine metabolism	58	46	40	118	112	76	45	54	49	109	108	134	37	43	39	91	89	81
M00031+02	Lysine biosynthesis, mediated by LysW, 2-aminoadipate => lysine	K05828	Lysine metabolism	26	26	12	22	12	21	30	28	25	12	6	19	21	16	18	24	18	16
M00031+03	Lysine biosynthesis, mediated by LysW, 2-aminoadipate => lysine	K05829	Lysine metabolism	23	16	16	26	31	16	7	10	9	12	16	23	12	15	13	31	33	29
M00031+04	Lysine biosynthesis, mediated by LysW, 2-aminoadipate => lysine	K05830	Lysine metabolism	18	18	8	13	7	15	23	19	17	5	2	4	15	11	12	10	7	5
M00031+05	Lysine biosynthesis, mediated by LysW, 2-aminoadipate => lysine	K05831	Lysine metabolism	39	32	22	37	36	29	28	27	24	16	17	26	26	24	24	39	39	33
M00032+01	Lysine degradation, lysine => saccharopine => acetoacetyl-CoA	(K00290	Lysine metabolism	368	267	363	505	425	280	314	420	415	328	432	499	275	382	345	392	324	333
M00032+05	Lysine degradation, lysine => saccharopine => acetoacetyl-CoA	K00164	Lysine metabolism	21	7	26	31	36	21	6	8	9	21	42	22	6	9	9	17	18	20
M00032+06	Lysine degradation, lysine => saccharopine => acetoacetyl-CoA	K00658	Lysine metabolism	141	138	153	253	156	134	161	187	198	104	107	97	144	183	181	85	75	73
M00032+07	Lysine degradation, lysine => saccharopine => acetoacetyl-CoA	K00252	Lysine metabolism	75	106	92	275	168	145	125	118	131	127	113	128	95	99	105	103	92	92
M00032+08	Lysine degradation, lysine => saccharopine => acetoacetyl-CoA	(K01825,K01782,K07514,(K01692,K07515,K07511)	Lysine metabolism	235	272	202	470	324	287	276	288	273	266	247	336	256	231	249	259	231	220
M00033+01	Ectoine biosynthesis, aspartate => ectoine	K00928	Serine and threonine metabolism	988	1033	939	2341	1732	1802	1101	1356	1137	1830	1341	1867	1153	1012	1169	1342	1294	1122
M00033+02	Ectoine biosynthesis, aspartate => ectoine	K00133	Serine and threonine metabolism	1054	1062	1154	1909	1866	1198	1073	1231	1155	1380	1671	2036	937	1108	1087	1578	1573	1443
M00033+03	Ectoine biosynthesis, aspartate => ectoine	K00836	Serine and threonine metabolism	211	224	306	408	683	306	181	248	226	476	665	707	96	202	172	512	589	503
M00033+04	Ectoine biosynthesis, aspartate => ectoine	K06718	Serine and threonine metabolism	211	224	306	408	683	306	181	248	226	476	665	707	96	202	172	512	589	503
M00033+05	Ectoine biosynthesis, aspartate => ectoine	K06720	Serine and threonine metabolism	211	224	306	408	683	306	181	248	226	476	665	707	96	202	172	512	589	503
M00034+01	Methionine salvage pathway	K00789	Cysteine and methionine metabolism	1321	1322	1317	3057	2340	2198	1390	1701	1507	2298	1928	2532	1440	1413	1530	1902	1818	1655
M00034+02	Methionine salvage pathway	K01611	Cysteine and methionine metabolism	143	200	173	667	699	395	220	193	225	388	523	420	168	174	187	365	364	365
M00034+03	Methionine salvage pathway	K00797	Cysteine and methionine metabolism	225	274	241	590	454	339	287	264	296	307	346	449	247	252	262	457	459	434
M00034+04	Methionine salvage pathway	((K01243,K18284,K01244)	Cysteine and methionine metabolism	154	148	142	118	97	78	130	137	115	65	72	124	86	109	101	163	153	123
M00034+05	Methionine salvage pathway	K00899,K00772)	Cysteine and methionine metabolism	508	555	365	1920	877	1426	630	793	672	1150	339	792	855	540	753	612	432	410
M00034+06	Methionine salvage pathway	K08963	Cysteine and methionine metabolism	909	924	964	1500	1518	980	872	996	941	1091	1303	1541	682	842	812	1227	1268	1139
M00034+07	Methionine salvage pathway	(K16054,K08964	Cysteine and methionine metabolism	0	1	0	3	2	2	1	1	1	11	5	15	0	0	0	1	1	1
M00034+08	Methionine salvage pathway	(K09880,K08965	Cysteine and methionine metabolism	0	1	0	3	2	2	1	1	1	11	5	15	0	0	0	1	1	1
M00034+09	Methionine salvage pathway	K08966))	Cysteine and methionine metabolism	49	47	57	301	191	174	46	65	70	190	176	207	61	79	76	169	166	161
M00034+10	Methionine salvage pathway	K08967	Cysteine and methionine metabolism	0	1	0	3	2	2	1	1	1	11	5	15	0	0	0	1	1	1
M00034+11	Methionine salvage pathway	(K00815,K08969,K00832,K00838)	Cysteine and methionine metabolism	161	166	64	1142	402	971	209	348	236	782	95	296	458	218	374	230	154	127
M00035+01	Methionine degradation	K00789	Cysteine and methionine metabolism	1321	1322	1317	3057	2340	2198	1390	1701	1507	2298	1928	2532	1440	1413	1530	1902	1818	1655
M00035+02	Methionine degradation	(K00558,K17398,K17399)	Cysteine and methionine metabolism	365	359	344	643	517	376	374	444	402	452	498	653	324	386	368	448	387	379
M00035+03	Methionine degradation	K01251	Cysteine and methionine metabolism	1168	1157	1165	2727	2010	2024	1212	1502	1344	1973	1541	1941	1310	1264	1382	1515	1518	1340
M00035+04	Methionine degradation	(K01697,K10150)	Cysteine and methionine metabolism	23	20	32	52	50	33	18	26	30	39	72	45	15	32	24	34	53	42
M00036+01	Leucine degradation, leucine => acetoacetate + acetyl-CoA	K00826	Branched-chain amino acid metabolism	1116	1174	1090	2976	2170	2124	1262	1524	1322	2122	1674	2293	1345	1219	1374	1718	1567	1419
M00036+02	Leucine degradation, leucine => acetoacetate + acetyl-CoA	((K00166+K00167,K11381)+K09699+K00382)	Branched-chain amino acid metabolism	773	781	687	2092	1206	1545	877	1074	932	1412	899	1260	1118	919	1085	1050	906	889
M00036+03	Leucine degradation, leucine => acetoacetate + acetyl-CoA	(K00253,K00249)	Branched-chain amino acid metabolism	401	357	421	937	758	525	449	513	480	539	627	744	415	456	463	676	617	631
M00036+04	Leucine degradation, leucine => acetoacetate + acetyl-CoA	(K01968+K01969)	Branched-chain amino acid metabolism	87	99	113	235	158	120	114	111	124	99	113	93	84	87	92	72	64	68
M00036+05	Leucine degradation, leucine => acetoacetate + acetyl-CoA	(K05607,K13766)	Branched-chain amino acid metabolism	66	88	88	222	133	110	107	93	103	68	40	58	76	64	76	52	36	39
M00036+06	Leucine degradation, leucine => acetoacetate + acetyl-CoA	K01640	Branched-chain amino acid metabolism	91	109	120	295	198	154	130	126	141	119	120	128	110	115	118	95	80	83
M00037+02	Melatonin biosynthesis, tryptophan => serotonin => melatonin	K01593	Aromatic amino acid metabolism	365	386	468	772	946	516	358	432	417	659	850	920	237	367	337	672	718	637
M00038+02	Tryptophan metabolism, tryptophan => kynurenine => 2-aminomuconate	(K01432,K14263,K07130)	Aromatic amino acid metabolism	582	647	688	1357	1376	845	656	707	701	1047	1218	1568	485	580	586	1222	1159	1095
M00038+03	Tryptophan metabolism, tryptophan => kynurenine => 2-aminomuconate	K00486	Aromatic amino acid metabolism	2	0	2	3	5	2	0	1	1	2	6	1	1	4	2	3	7	6
M00038+04	Tryptophan metabolism, tryptophan => kynurenine => 2-aminomuconate	K01556	Aromatic amino acid metabolism	15	22	18	37	24	17	40	37	43	25	18	59	60	42	52	54	43	41
M00039+01	Monolignol biosynthesis, phenylalanine/tyrosine => monolignol	(K10775,K13064)	Biosynthesis of other secondary metabolites	1	2	1	1	1	1	7	8	8	1	1	2	1	0	1	1	0	0
M00039+07	Monolignol biosynthesis, phenylalanine/tyrosine => monolignol	K00588	Biosynthesis of other secondary metabolites	172	101	196	239	263	126	101	160	163	205	356	357	122	203	180	351	313	325
M00040+01	Tyrosine biosynthesis, prephanate => pretyrosine => tyrosine	(K00832,K15849)	Aromatic amino acid metabolism	161	166	64	1142	402	971	209	348	236	782	95	296	458	218	374	230	154	127
M00040+02	Tyrosine biosynthesis, prephanate => pretyrosine => tyrosine	(K00220,K15226,K15227)	Aromatic amino acid metabolism	0	0	0	2	2	1	0	0	0	8	21	24	0	0	0	0	0	0
M00042+02	Catecholamine biosynthesis, tyrosine => dopamine => noradrenaline => adrenaline	(K01592,K01593)	Aromatic amino acid metabolism	365	386	468	772	946	516	358	432	417	659	850	920	237	367	337	672	718	637
M00044+02	Tyrosine degradation, tyrosine => homogentisate	K00457	Aromatic amino acid metabolism	51	78	70	218	133	109	96	92	102	86	77	77	74	69	77	57	50	53
M00044+03	Tyrosine degradation, tyrosine => homogentisate	K00451	Aromatic amino acid metabolism	51	78	70	218	133	109	96	92	102	86	77	77	74	69	77	57	50	53
M00044+05	Tyrosine degradation, tyrosine => homogentisate	(K01555,K16171)	Aromatic amino acid metabolism	51	78	70	218	133	109	96	92	102	86	77	77	74	69	77	57	50	53
M00045+01	Histidine degradation, histidine => N-formiminoglutamate => glutamate	K01745	Histidine metabolism	602	548	546	2088	1226	1477	560	773	680	1336	842	1137	846	728	842	881	780	773
M00045+02	Histidine degradation, histidine => N-formiminoglutamate => glutamate	K01712	Histidine metabolism	613	558	552	2106	1227	1486	574	783	686	1349	840	1151	854	740	851	894	783	785
M00045+03	Histidine degradation, histidine => N-formiminoglutamate => glutamate	K01468	Histidine metabolism	594	547	531	2084	1198	1475	562	769	673	1331	814	1119	848	721	837	878	762	766
M00045+04	Histidine degradation, histidine => N-formiminoglutamate => glutamate	K01479	Histidine metabolism	148	104	118	87	94	70	82	141	115	68	126	67	120	153	138	63	72	67
M00046+01	Pyrimidine degradation, uracil => beta-alanine, thymine => 3-aminoisobutanoate	K00207,K17722+K17723	Pyrimidine metabolism	19	20	22	78	63	45	21	25	26	36	48	54	37	37	39	32	39	36
M00046+02	Pyrimidine degradation, uracil => beta-alanine, thymine => 3-aminoisobutanoate	K01464	Pyrimidine metabolism	296	333	229	461	274	310	391	431	375	196	135	220	389	326	363	186	141	126
M00046+03	Pyrimidine degradation, uracil => beta-alanine, thymine => 3-aminoisobutanoate	K01431,K06016	Pyrimidine metabolism	44	36	37	64	56	35	32	43	40	30	35	59	52	42	47	50	47	44
M00047+01	Creatine pathway	K00613	Arginine and proline metabolism	45	16	31	26	23	22	49	81	63	32	39	14	16	39	27	11	17	11
M00048+01	Inosine monophosphate biosynthesis, PRPP + glutamine => IMP	K00764	Purine metabolism	1251	1235	1250	3115	2328	2200	1295	1614	1417	2206	1822	2393	1370	1341	1456	1851	1769	1610
M00048+02	Inosine monophosphate biosynthesis, PRPP + glutamine => IMP	(K01945,K11787,K11788,K13713)	Purine metabolism	1249	1246	1253	3329	2668	2341	1307	1624	1448	2345	2107	2551	1412	1358	1490	1863	1766	1630
M00048+03	Inosine monophosphate biosynthesis, PRPP + glutamine => IMP	(K00601,K11175,K08289,K11787)	Purine metabolism	1161	1194	1163	3013	2210	2127	1204	1456	1268	2127	1671	2335	1284	1175	1317	1745	1607	1466
M00048+04	Inosine monophosphate biosynthesis, PRPP + glutamine => IMP	K01952	Purine metabolism	146	83	139	212	240	108	94	183	158	203	326	351	159	201	186	342	251	284
M00048+05	Inosine monophosphate biosynthesis, PRPP + glutamine => IMP	(K01933,K11787,K11788)	Purine metabolism	1225	1217	1238	3149	2363	2203	1265	1578	1406	2251	1852	2486	1383	1334	1460	1863	1761	1624
M00048+06	Inosine monophosphate biosynthesis, PRPP + glutamine => IMP	(K01587,K11808,K01589	Purine metabolism	300	343	181	1378	618	1123	441	556	413	1007	393	694	725	411	607	480	350	342
M00048+07	Inosine monophosphate biosynthesis, PRPP + glutamine => IMP	K01588)	Purine metabolism	1151	1131	1154	2814	2127	2044	1169	1458	1295	2111	1764	2255	1280	1241	1355	1680	1638	1489
M00048+08	Inosine monophosphate biosynthesis, PRPP + glutamine => IMP	(K01923,K01587,K13713)	Purine metabolism	1111	1136	1173	3011	2251	2118	1200	1448	1299	2163	1783	2389	1279	1246	1369	1810	1733	1580
M00048+09	Inosine monophosphate biosynthesis, PRPP + glutamine => IMP	K01756	Purine metabolism	988	1009	909	2744	1678	1905	1091	1304	1151	1771	1184	1801	1305	1110	1281	1368	1186	1125
M00048+10	Inosine monophosphate biosynthesis, PRPP + glutamine => IMP	(K00602,K01492,K06863	Purine metabolism	1327	1314	1323	3185	2414	2245	1367	1682	1482	2288	1911	2542	1447	1414	1531	1907	1814	1659
M00048+11	Inosine monophosphate biosynthesis, PRPP + glutamine => IMP	K11176)	Purine metabolism	356	374	436	534	813	392	323	398	349	557	755	836	199	320	274	625	707	586
M00049+01	Adenine ribonucleotide biosynthesis, IMP => ADP,ATP	K01939	Purine metabolism	1322	1324	1320	3220	2429	2264	1396	1707	1512	2288	1895	2546	1460	1418	1540	1923	1814	1663
M00049+02	Adenine ribonucleotide biosynthesis, IMP => ADP,ATP	K01756	Purine metabolism	988	1009	909	2744	1678	1905	1091	1304	1151	1771	1184	1801	1305	1110	1281	1368	1186	1125
M00049+03	Adenine ribonucleotide biosynthesis, IMP => ADP,ATP	(K00939,K18532,K18533,K00944)	Purine metabolism	1288	1289	1283	3430	2798	2410	1364	1682	1487	2426	2207	2635	1453	1414	1537	1958	1884	1718
M00049+04	Adenine ribonucleotide biosynthesis, IMP => ADP,ATP	(K00940,K00873,K12406)	Purine metabolism	1015	981	900	3005	2080	2097	1108	1371	1191	1946	1521	1847	1296	1127	1286	1384	1262	1171
M00050+01	Guanine ribonucleotide biosynthesis IMP => GDP,GTP	K00088	Purine metabolism	933	899	816	2701	1634	1878	967	1213	1070	1739	1138	1673	1246	1054	1228	1278	1100	1068
M00050+02	Guanine ribonucleotide biosynthesis IMP => GDP,GTP	K01951	Purine metabolism	1289	1281	1279	3196	2403	2252	1360	1681	1487	2270	1872	2481	1433	1382	1508	1892	1795	1639
M00050+03	Guanine ribonucleotide biosynthesis IMP => GDP,GTP	K00942	Purine metabolism	901	840	760	2374	1353	1709	944	1225	1064	1542	943	1368	1202	999	1169	1118	974	930
M00050+04	Guanine ribonucleotide biosynthesis IMP => GDP,GTP	(K00940,K00873,K12406)	Purine metabolism	1015	981	900	3005	2080	2097	1108	1371	1191	1946	1521	1847	1296	1127	1286	1384	1262	1171
M00051+02	Uridine monophosphate biosynthesis, glutamine (+ PRPP) => UMP	K01465),((K01954,K01955+K01956)	Pyrimidine metabolism	1199	1219	1202	2897	2197	2089	1265	1539	1336	2128	1741	2316	1331	1238	1370	1788	1715	1554
M00051+03	Uridine monophosphate biosynthesis, glutamine (+ PRPP) => UMP	(K00609+K00610,K00608)	Pyrimidine metabolism	1216	1187	1237	2902	2274	2065	1182	1501	1336	2132	1852	2376	1243	1270	1350	1842	1749	1607
M00051+04	Uridine monophosphate biosynthesis, glutamine (+ PRPP) => UMP	K01465))	Pyrimidine metabolism	797	766	722	2299	1367	1650	869	1081	923	1519	931	1356	1049	873	1026	1108	1001	919
M00051+05	Uridine monophosphate biosynthesis, glutamine (+ PRPP) => UMP	(K00226,K00254,K17828)	Pyrimidine metabolism	1013	1015	930	2743	1664	1907	1119	1346	1197	1770	1200	1772	1296	1120	1288	1337	1173	1115
M00051+06	Uridine monophosphate biosynthesis, glutamine (+ PRPP) => UMP	(K13421,K00762	Pyrimidine metabolism	1228	1236	1254	3145	2379	2203	1266	1564	1386	2257	1865	2490	1391	1336	1468	1871	1784	1637
M00051+07	Uridine monophosphate biosynthesis, glutamine (+ PRPP) => UMP	K01591)	Pyrimidine metabolism	1139	1164	1161	3023	2245	2121	1185	1471	1288	2172	1770	2372	1337	1242	1386	1773	1683	1546
M00052+01	Pyrimidine ribonucleotide biosynthesis, UMP => UDP/UTP,CDP/CTP	(K13800,K13809,K00945,K13799)	Pyrimidine metabolism	1136	1199	1132	3286	2619	2308	1229	1473	1311	2293	1988	2537	1342	1208	1368	1859	1745	1608
M00052+02	Pyrimidine ribonucleotide biosynthesis, UMP => UDP/UTP,CDP/CTP	(K00940,K18533)	Pyrimidine metabolism	734	684	667	2283	1614	1684	759	1025	875	1636	1310	1416	928	841	952	1068	994	920
M00052+03	Pyrimidine ribonucleotide biosynthesis, UMP => UDP/UTP,CDP/CTP	K01937	Pyrimidine metabolism	1255	1225	1253	3321	2680	2338	1295	1629	1438	2334	2116	2533	1423	1377	1507	1888	1794	1651
M00053+01	Pyrimidine deoxyribonuleotide biosynthesis, CDP/CTP => dCDP/dCTP,dTDP/dTTP	(K00524,K00525+K00526,K10807+K10808)	Pyrimidine metabolism	1206	1207	1202	3144	2341	2203	1302	1614	1422	2247	1828	2377	1404	1338	1467	1840	1757	1610
M00053+02	Pyrimidine deoxyribonuleotide biosynthesis, CDP/CTP => dCDP/dCTP,dTDP/dTTP	(K00940,K18533)	Pyrimidine metabolism	734	684	667	2283	1614	1684	759	1025	875	1636	1310	1416	928	841	952	1068	994	920
M00053+03	Pyrimidine deoxyribonuleotide biosynthesis, CDP/CTP => dCDP/dCTP,dTDP/dTTP	(K00527,K21636)	Pyrimidine metabolism	773	736	889	1357	1638	904	679	826	811	1036	1455	1486	548	799	731	1126	1206	1062
M00053+04	Pyrimidine deoxyribonuleotide biosynthesis, CDP/CTP => dCDP/dCTP,dTDP/dTTP	K01494	Pyrimidine metabolism	485	525	338	1444	653	1209	626	777	593	1015	340	664	791	527	704	444	352	291
M00053+05	Pyrimidine deoxyribonuleotide biosynthesis, CDP/CTP => dCDP/dCTP,dTDP/dTTP	K01520	Pyrimidine metabolism	717	674	629	2318	1375	1654	772	1009	871	1599	1026	1476	1087	885	1064	1051	921	896
M00053+06	Pyrimidine deoxyribonuleotide biosynthesis, CDP/CTP => dCDP/dCTP,dTDP/dTTP	(K00560,K13998)	Pyrimidine metabolism	773	778	757	2185	1886	1721	815	1036	834	1721	1522	1688	934	859	967	1190	1179	1029
M00053+07	Pyrimidine deoxyribonuleotide biosynthesis, CDP/CTP => dCDP/dCTP,dTDP/dTTP	K00943	Pyrimidine metabolism	1220	1247	1246	3191	2421	2234	1317	1597	1426	2291	1882	2550	1391	1369	1483	1868	1790	1633
M00053+08	Pyrimidine deoxyribonuleotide biosynthesis, CDP/CTP => dCDP/dCTP,dTDP/dTTP	K00940	Pyrimidine metabolism	734	684	667	2283	1614	1684	759	1025	875	1636	1310	1416	928	841	952	1068	994	920
M00055+01	N-glycan precursor biosynthesis	K01001	Glycan biosynthesis	36	50	47	38	62	29	49	44	37	46	64	69	18	33	24	53	73	48
M00055+02	N-glycan precursor biosynthesis	(K07432+K07441)	Glycan biosynthesis	37	51	48	38	60	29	50	45	39	38	52	57	18	34	24	60	74	51
M00055+10	N-glycan precursor biosynthesis	K00729	Glycan biosynthesis	41	60	50	327	430	224	73	65	78	145	295	136	74	61	76	87	65	68
M00059+05	Glycosaminoglycan biosynthesis, heparan sulfate backbone	K01793	Glycosaminoglycan metabolism	77	40	99	25	27	18	23	49	48	10	17	10	20	67	43	12	21	17
M00060+01	Lipopolysaccharide biosynthesis, KDO2-lipid A	K00677	Lipopolysaccharide metabolism	471	402	523	961	781	523	427	542	549	597	719	858	383	480	464	774	721	724
M00060+02	Lipopolysaccharide biosynthesis, KDO2-lipid A	(K02535,K16363)	Lipopolysaccharide metabolism	377	326	400	747	553	422	365	456	472	440	514	511	324	439	420	437	456	441
M00060+03	Lipopolysaccharide biosynthesis, KDO2-lipid A	K02536	Lipopolysaccharide metabolism	419	367	457	944	755	510	411	511	535	596	743	843	352	470	452	704	661	671
M00060+04	Lipopolysaccharide biosynthesis, KDO2-lipid A	K03269	Lipopolysaccharide metabolism	324	276	408	575	552	301	275	352	356	370	564	570	232	396	337	507	502	511
M00060+05	Lipopolysaccharide biosynthesis, KDO2-lipid A	K00748	Lipopolysaccharide metabolism	482	383	538	979	811	530	409	536	559	613	774	882	386	553	509	755	725	724
M00060+06	Lipopolysaccharide biosynthesis, KDO2-lipid A	K00912	Lipopolysaccharide metabolism	459	368	503	943	758	511	404	524	544	597	734	850	382	536	498	735	700	700
M00060+07	Lipopolysaccharide biosynthesis, KDO2-lipid A	K02527	Lipopolysaccharide metabolism	450	361	491	934	743	507	400	518	538	590	722	832	363	514	479	707	673	675
M00060+08	Lipopolysaccharide biosynthesis, KDO2-lipid A	K02517	Lipopolysaccharide metabolism	322	266	343	630	548	334	279	325	329	390	505	630	227	286	271	540	450	461
M00061+01	D-Glucuronate degradation, D-glucuronate => pyruvate + D-glyceraldehyde 3P	K01812	Other carbohydrate metabolism	245	275	171	583	464	341	340	381	301	380	398	617	406	275	343	459	317	357
M00061+02	D-Glucuronate degradation, D-glucuronate => pyruvate + D-glyceraldehyde 3P	K00040	Other carbohydrate metabolism	0	0	0	0	1	0	0	0	0	1	1	2	0	0	0	2	1	1
M00061+03	D-Glucuronate degradation, D-glucuronate => pyruvate + D-glyceraldehyde 3P	(K01686,K08323)	Other carbohydrate metabolism	126	144	98	162	102	127	211	201	167	102	76	129	238	166	212	120	104	94
M00061+04	D-Glucuronate degradation, D-glucuronate => pyruvate + D-glyceraldehyde 3P	K00874	Other carbohydrate metabolism	172	202	149	365	330	219	278	264	240	319	371	582	300	221	269	386	278	312
M00061+05	D-Glucuronate degradation, D-glucuronate => pyruvate + D-glyceraldehyde 3P	(K01625,K17463)	Other carbohydrate metabolism	183	206	171	567	468	305	270	268	243	382	413	655	326	239	296	445	315	361
M00063+01	CMP-KDO biosynthesis	K06041	Lipopolysaccharide metabolism	387	351	401	948	760	513	391	460	475	591	709	860	370	423	424	744	694	699
M00063+02	CMP-KDO biosynthesis	K01627	Lipopolysaccharide metabolism	408	354	448	937	752	508	383	462	480	581	696	827	320	414	398	708	670	675
M00063+03	CMP-KDO biosynthesis	K03270	Lipopolysaccharide metabolism	368	334	389	895	690	484	390	484	504	549	651	755	349	446	435	674	617	635
M00063+04	CMP-KDO biosynthesis	K00979	Lipopolysaccharide metabolism	435	356	476	935	736	504	396	511	531	590	709	841	370	504	473	724	682	683
M00064+01	ADP-L-glycero-D-manno-heptose biosynthesis	K03271	Lipopolysaccharide metabolism	445	391	480	816	592	467	451	540	571	478	504	575	401	510	495	491	478	472
M00064+02	ADP-L-glycero-D-manno-heptose biosynthesis	(K03272,K21344)	Lipopolysaccharide metabolism	59	76	60	72	52	43	87	83	91	62	76	110	71	61	72	66	67	53
M00064+03	ADP-L-glycero-D-manno-heptose biosynthesis	K03273	Lipopolysaccharide metabolism	364	326	403	704	482	402	382	479	502	415	443	480	338	459	437	428	440	423
M00064+04	ADP-L-glycero-D-manno-heptose biosynthesis	(K03272,K21345)	Lipopolysaccharide metabolism	83	95	81	120	119	74	96	101	109	83	116	146	88	86	96	151	187	172
M00064+05	ADP-L-glycero-D-manno-heptose biosynthesis	K03274	Lipopolysaccharide metabolism	287	216	323	596	387	333	268	367	381	352	391	388	245	363	330	297	293	272
M00065+07	GPI-anchor biosynthesis, core oligosaccharide	K05286	Glycan biosynthesis	1	0	1	5	8	3	0	0	0	1	2	0	0	1	1	5	9	9
M00066+01	Lactosylceramide biosynthesis	K00720	Lipid metabolism	95	109	87	65	41	45	135	126	144	58	34	89	129	94	124	139	96	97
M00075+03	N-glycan biosynthesis, complex type	K00737	Glycan biosynthesis	0	0	0	1	2	1	0	0	0	0	1	1	1	1	1	3	2	2
M00076+02	Dermatan sulfate degradation	K01136	Glycosaminoglycan metabolism	3	7	5	29	20	20	9	6	8	17	14	29	6	5	6	31	21	24
M00076+04	Dermatan sulfate degradation	K01135	Glycosaminoglycan metabolism	8	10	9	19	13	11	10	7	8	9	10	24	8	8	9	35	23	26
M00076+06	Dermatan sulfate degradation	K01195	Glycosaminoglycan metabolism	47	64	45	65	43	49	77	59	66	22	19	33	44	41	45	39	29	25
M00077+01	Chondroitin sulfate degradation	K01135	Glycosaminoglycan metabolism	8	10	9	19	13	11	10	7	8	9	10	24	8	8	9	35	23	26
M00077+03	Chondroitin sulfate degradation	K01195	Glycosaminoglycan metabolism	47	64	45	65	43	49	77	59	66	22	19	33	44	41	45	39	29	25
M00077+04	Chondroitin sulfate degradation	K01132	Glycosaminoglycan metabolism	1	3	2	4	3	3	2	2	2	1	1	3	1	1	1	1	1	1
M00078+02	Heparan sulfate degradation	K01136	Glycosaminoglycan metabolism	3	7	5	29	20	20	9	6	8	17	14	29	6	5	6	31	21	24
M00078+04	Heparan sulfate degradation	K01565	Glycosaminoglycan metabolism	41	51	34	76	54	58	58	45	47	33	29	53	36	34	35	63	44	43
M00078+05	Heparan sulfate degradation	K10532	Glycosaminoglycan metabolism	124	101	148	253	281	129	97	103	113	195	299	378	103	126	122	319	246	281
M00078+06	Heparan sulfate degradation	K01205	Glycosaminoglycan metabolism	37	39	47	44	33	28	35	29	36	27	41	43	33	36	40	39	30	31
M00078+08	Heparan sulfate degradation	K01195	Glycosaminoglycan metabolism	47	64	45	65	43	49	77	59	66	22	19	33	44	41	45	39	29	25
M00079+02	Keratan sulfate degradation	K01132	Glycosaminoglycan metabolism	1	3	2	4	3	3	2	2	2	1	1	3	1	1	1	1	1	1
M00079+05	Keratan sulfate degradation	K12373	Glycosaminoglycan metabolism	220	181	255	558	503	297	182	232	246	341	531	502	190	295	258	457	434	464
M00080+01	Lipopolysaccharide biosynthesis, inner core => outer core => O-antigen	K02527	0	450	361	491	934	743	507	400	518	538	590	722	832	363	514	479	707	673	675
M00080+02	Lipopolysaccharide biosynthesis, inner core => outer core => O-antigen	K02841	0	134	124	115	170	132	117	161	186	180	113	114	167	119	128	131	212	174	164
M00080+03	Lipopolysaccharide biosynthesis, inner core => outer core => O-antigen	K02843	0	196	192	178	480	310	291	247	268	275	261	208	312	177	175	191	323	300	296
M00080+05	Lipopolysaccharide biosynthesis, inner core => outer core => O-antigen	K02848	0	3	1	1	0	0	0	1	1	1	0	0	0	1	3	2	0	1	0
M00080+06	Lipopolysaccharide biosynthesis, inner core => outer core => O-antigen	K02849	0	102	82	79	89	77	61	109	144	130	72	112	91	57	84	73	136	166	156
M00080+07	Lipopolysaccharide biosynthesis, inner core => outer core => O-antigen	K02844	0	85	105	82	318	179	184	119	112	130	184	100	248	120	94	120	122	89	86
M00080+12	Lipopolysaccharide biosynthesis, inner core => outer core => O-antigen	K02847	0	192	146	213	562	607	347	188	267	265	296	518	264	132	238	199	212	208	202
M00081+01	Pectin degradation	K01051	Other carbohydrate metabolism	35	30	44	345	303	150	24	33	34	191	245	351	69	61	70	261	173	217
M00082+01	Fatty acid biosynthesis, initiation	(K11262,(K02160+K01961,K11263)+(K01962+K01963,K18472))	Fatty acid biosynthesis and degradation	826	851	856	2182	1620	1673	866	1077	941	1631	1196	1517	869	838	929	1204	1204	1032
M00082+02	Fatty acid biosynthesis, initiation	(K00665,K00667+K00668,K11533,(K00645	Fatty acid biosynthesis and degradation	580	496	612	1304	1033	708	526	654	677	805	943	1175	521	640	622	926	859	856
M00082+03	Fatty acid biosynthesis, initiation	(K00648,K18473)))	Fatty acid biosynthesis and degradation	823	773	746	2537	1477	1758	917	1159	1037	1654	1058	1537	1134	949	1128	1182	1022	999
M00083+01	Fatty acid biosynthesis, elongation	K00665,(K00667	Fatty acid biosynthesis and degradation	0	0	0	0	0	0	0	0	0	0	1	1	0	0	0	3	2	3
M00083+02	Fatty acid biosynthesis, elongation	K00668),K11533,((K00647,K09458,K00648)	Fatty acid biosynthesis and degradation	903	865	791	2603	1516	1812	989	1245	1097	1682	1081	1582	1232	1017	1203	1239	1080	1041
M00083+03	Fatty acid biosynthesis, elongation	K00059	Fatty acid biosynthesis and degradation	893	860	776	2601	1518	1809	1000	1261	1115	1680	1082	1591	1247	1028	1214	1250	1068	1043
M00083+04	Fatty acid biosynthesis, elongation	(K02372,K01716,K16363)	Fatty acid biosynthesis and degradation	576	481	613	1296	1027	695	512	650	671	791	913	1151	518	655	627	907	830	842
M00083+05	Fatty acid biosynthesis, elongation	(K00208,K02371,K10780,K00209))	Fatty acid biosynthesis and degradation	332	314	331	778	588	423	334	358	384	462	524	682	335	339	359	514	505	499
M00085+04	Fatty acid biosynthesis, elongation, mitochondria	K07512	Fatty acid biosynthesis and degradation	0	0	0	1	2	1	0	0	0	3	4	6	0	0	0	12	9	11
M00086+01	beta-Oxidation, acyl-CoA synthesis	K01897,K15013	Fatty acid biosynthesis and degradation	643	696	549	2361	1274	1665	826	1010	884	1461	781	1242	1069	781	1004	882	669	675
M00087+01	beta-Oxidation	(K00232,K00249,K00255,K06445,K09479)	Fatty acid biosynthesis and degradation	481	462	462	988	777	578	541	610	548	558	632	757	504	505	524	701	630	643
M00087+02	beta-Oxidation	(((K01692,K07511,K13767)	Fatty acid biosynthesis and degradation	235	272	202	469	324	287	275	286	271	266	247	335	256	230	248	258	230	219
M00087+03	beta-Oxidation	(K00022,K07516)),K01825,K01782,K07514,K07515,K10527)	Fatty acid biosynthesis and degradation	11	19	16	36	20	21	37	33	40	20	10	25	39	24	35	17	9	11
M00087+04	beta-Oxidation	(K00632,K07508,K07509,K07513)	Fatty acid biosynthesis and degradation	45	43	53	46	37	29	55	54	62	21	26	24	58	42	55	24	16	17
M00088+01	Ketone body biosynthesis, acetyl-CoA => acetoacetate/3-hydroxybutyrate/acetone	K00626	Lipid metabolism	759	847	835	1467	1509	955	855	904	842	1086	1336	1593	682	752	765	1157	1231	1093
M00088+02	Ketone body biosynthesis, acetyl-CoA => acetoacetate/3-hydroxybutyrate/acetone	K01641	Lipid metabolism	358	415	474	575	850	432	378	420	378	574	777	868	184	332	281	666	772	623
M00088+03	Ketone body biosynthesis, acetyl-CoA => acetoacetate/3-hydroxybutyrate/acetone	K01640	Lipid metabolism	91	109	120	295	198	154	130	126	141	119	120	128	110	115	118	95	80	83
M00088+04	Ketone body biosynthesis, acetyl-CoA => acetoacetate/3-hydroxybutyrate/acetone	K00019	Lipid metabolism	3	5	4	6	5	3	5	4	5	4	5	9	2	2	3	3	2	2
M00088+05	Ketone body biosynthesis, acetyl-CoA => acetoacetate/3-hydroxybutyrate/acetone	K01574	Lipid metabolism	273	296	359	516	761	371	244	306	288	533	716	830	153	261	229	600	650	562
M00089+01	Triacylglycerol biosynthesis	(K00629,K13506,K13507,K00630,K13508,K00631,K03621,K08591)	Lipid metabolism	619	573	637	1239	1009	694	586	665	687	805	929	1254	518	614	598	942	872	861
M00089+02	Triacylglycerol biosynthesis	(K00655,K13509,K13513,K13517,K13519,K13523,K14674)	Lipid metabolism	806	820	673	2359	1315	1694	941	1159	1010	1503	842	1345	1159	886	1083	1057	914	864
M00089+04	Triacylglycerol biosynthesis	(K00635,K11155,K11160,K14456,K18851)	Lipid metabolism	75	98	49	76	35	74	173	160	122	53	21	58	197	115	159	44	34	26
M00091+02	Phosphatidylcholine (PC) biosynthesis, PE => PC	K00550),K00570	Lipid metabolism	40	48	37	57	38	33	52	46	50	37	30	69	40	39	42	59	61	46
M00093+01	Phosphatidylethanolamine (PE) biosynthesis, PA => PS => PE	K00981	Lipid metabolism	930	881	807	2658	1559	1843	1004	1273	1126	1702	1092	1617	1265	1054	1236	1253	1083	1043
M00093+02	Phosphatidylethanolamine (PE) biosynthesis, PA => PS => PE	(K00998,K17103)	Lipid metabolism	600	572	731	1347	1657	874	596	748	726	1131	1623	1610	429	663	604	1192	1221	1102
M00093+03	Phosphatidylethanolamine (PE) biosynthesis, PA => PS => PE	K01613	Lipid metabolism	656	609	774	1185	1364	750	623	790	765	1089	1467	1633	469	707	644	1269	1322	1207
M00094+02	Ceramide biosynthesis	K04708	Lipid metabolism	23	27	15	36	18	28	35	30	30	15	7	17	20	15	17	17	11	9
M00094+04	Ceramide biosynthesis	K04712	Lipid metabolism	14	8	19	14	25	9	5	15	17	27	60	29	8	22	15	20	28	29
M00095+01	C5 isoprenoid biosynthesis, mevalonate pathway	K00626	Terpenoid backbone biosynthesis	759	847	835	1467	1509	955	855	904	842	1086	1336	1593	682	752	765	1157	1231	1093
M00095+02	C5 isoprenoid biosynthesis, mevalonate pathway	K01641	Terpenoid backbone biosynthesis	358	415	474	575	850	432	378	420	378	574	777	868	184	332	281	666	772	623
M00095+03	C5 isoprenoid biosynthesis, mevalonate pathway	K00021	Terpenoid backbone biosynthesis	59	84	73	98	83	68	85	64	66	61	69	137	49	62	60	73	57	56
M00095+04	C5 isoprenoid biosynthesis, mevalonate pathway	K00869	Terpenoid backbone biosynthesis	439	483	552	628	912	468	437	481	435	615	833	963	231	405	346	720	815	667
M00095+05	C5 isoprenoid biosynthesis, mevalonate pathway	(K00938,K13273)	Terpenoid backbone biosynthesis	1	0	1	20	11	11	1	2	1	7	7	8	0	0	0	19	53	26
M00095+06	C5 isoprenoid biosynthesis, mevalonate pathway	K01597	Terpenoid backbone biosynthesis	31	17	36	65	56	41	15	18	20	29	38	35	9	15	13	36	60	39
M00095+07	C5 isoprenoid biosynthesis, mevalonate pathway	K01823	Terpenoid backbone biosynthesis	244	228	214	235	194	179	235	288	277	209	264	210	275	283	289	223	198	188
M00096+01	C5 isoprenoid biosynthesis, non-mevalonate pathway	K01662	Terpenoid backbone biosynthesis	874	813	756	2541	1488	1763	923	1206	1053	1652	1061	1543	1221	1017	1194	1187	1005	992
M00096+02	C5 isoprenoid biosynthesis, non-mevalonate pathway	K00099	Terpenoid backbone biosynthesis	904	854	792	2768	1833	1922	968	1240	1095	1760	1318	1644	1234	1030	1208	1230	1053	1035
M00096+03	C5 isoprenoid biosynthesis, non-mevalonate pathway	(K00991,K12506)	Terpenoid backbone biosynthesis	359	350	355	1022	911	598	335	367	386	585	664	862	374	377	392	525	428	423
M00096+04	C5 isoprenoid biosynthesis, non-mevalonate pathway	K00919	Terpenoid backbone biosynthesis	872	819	763	2726	1791	1899	932	1198	1053	1739	1286	1594	1212	1008	1189	1191	1027	1004
M00096+05	C5 isoprenoid biosynthesis, non-mevalonate pathway	(K01770,K12506)	Terpenoid backbone biosynthesis	328	273	309	775	581	425	257	355	367	478	473	689	318	385	375	438	430	424
M00096+06	C5 isoprenoid biosynthesis, non-mevalonate pathway	K03526	Terpenoid backbone biosynthesis	896	852	786	2782	1851	1930	967	1236	1091	1762	1327	1644	1239	1030	1211	1228	1049	1033
M00096+07	C5 isoprenoid biosynthesis, non-mevalonate pathway	K03527	Terpenoid backbone biosynthesis	826	773	720	2706	1796	1865	824	1101	985	1717	1295	1590	1084	941	1083	1196	1022	1010
M00096+08	C5 isoprenoid biosynthesis, non-mevalonate pathway	K01823	Terpenoid backbone biosynthesis	244	228	214	235	194	179	235	288	277	209	264	210	275	283	289	223	198	188
M00097+01	beta-Carotene biosynthesis, GGAP => beta-carotene	K02291	Other terpenoid biosynthesis	250	267	240	214	193	173	263	264	246	167	264	250	266	252	258	196	174	168
M00097+05	beta-Carotene biosynthesis, GGAP => beta-carotene	K09835	Other terpenoid biosynthesis	36	35	29	90	87	52	44	52	55	102	114	181	45	40	41	80	62	69
M00097+06	beta-Carotene biosynthesis, GGAP => beta-carotene	K06443	Other terpenoid biosynthesis	75	91	45	40	16	41	69	81	56	18	6	13	79	47	57	21	12	12
M00098+01	Acylglycerol degradation	(K01046,K12298,K16816,K13534,K14073,K14074,K14075,K14076,K14452,K14674,K14675,K17900)	Lipid metabolism	79	97	69	532	512	334	110	102	109	263	345	249	107	83	105	114	100	98
M00098+02	Acylglycerol degradation	K01054	Lipid metabolism	127	90	110	163	153	107	72	85	80	101	117	133	56	72	66	70	72	65
M00099+02	Sphingosine biosynthesis	K04708	Lipid metabolism	23	27	15	36	18	28	35	30	30	15	7	17	20	15	17	17	11	9
M00099+04	Sphingosine biosynthesis	K04712	Lipid metabolism	14	8	19	14	25	9	5	15	17	27	60	29	8	22	15	20	28	29
M00099+05	Sphingosine biosynthesis	(K01441,K12348,K12349)	Lipid metabolism	69	98	85	378	248	194	121	110	130	157	101	218	141	107	134	173	114	132
M00100+02	Sphingosine degradation	K01634	Lipid metabolism	6	7	3	21	12	11	8	8	6	1	1	1	12	7	9	2	1	1
M00101+07	Cholesterol biosynthesis, squalene 2,3-epoxide => cholesterol	K09828	Sterol biosynthesis	3	5	5	24	12	13	8	6	8	8	3	9	2	2	2	5	3	3
M00104+08	Bile acid biosynthesis, cholesterol => cholate/chenodeoxycholate	K01796	Sterol biosynthesis	156	160	62	1185	441	995	200	338	229	811	122	346	435	207	359	243	168	139
M00107+02	Steroid hormone biosynthesis, cholesterol => prognenolone => progesterone	(K00070,K01822)	Sterol biosynthesis	0	0	0	19	9	10	0	0	0	6	3	7	0	0	0	3	1	2
M00110+02	C19/C18-Steroid hormone biosynthesis, pregnenolone => androstenedione => estrone	(K00070,K01822)	Sterol biosynthesis	0	0	0	19	9	10	0	0	0	6	3	7	0	0	0	3	1	2
M00112+03	Tocopherol/tocotorienol biosynthesis	K09834	Cofactor and vitamin metabolism	166	205	113	202	134	167	265	257	202	146	124	206	277	181	227	118	94	86
M00113+06	Jasmonic acid biosynthesis	K00232	Lipid metabolism	79	103	39	51	19	53	89	96	66	19	5	13	88	48	60	25	12	12
M00113+08	Jasmonic acid biosynthesis	(K00632,K07513)	Lipid metabolism	45	43	53	46	37	29	55	54	62	21	26	24	58	42	55	24	16	17
M00114+01	Ascorbate biosynthesis, plants, glucose-6P => ascorbate	((K01810,K06859,K13810)	Other carbohydrate metabolism	1168	1127	1148	3200	2547	2260	1182	1506	1303	2230	1987	2336	1296	1243	1363	1738	1667	1534
M00114+02	Ascorbate biosynthesis, plants, glucose-6P => ascorbate	(K01809,K16011),K15916)	Other carbohydrate metabolism	786	799	714	2335	1331	1677	879	1063	931	1538	979	1423	1104	909	1077	1084	953	916
M00114+03	Ascorbate biosynthesis, plants, glucose-6P => ascorbate	(K16881,(K17497,K01840,K15778)	Other carbohydrate metabolism	594	645	451	2005	999	1501	787	977	820	1254	548	886	1007	700	912	727	658	589
M00114+04	Ascorbate biosynthesis, plants, glucose-6P => ascorbate	(K00966,K00971,K16011))	Other carbohydrate metabolism	763	766	681	2471	1611	1790	836	1006	884	1552	1109	1298	1071	880	1050	1024	898	858
M00114+05	Ascorbate biosynthesis, plants, glucose-6P => ascorbate	K10046	Other carbohydrate metabolism	37	45	29	66	42	51	50	38	40	25	17	34	41	35	38	32	20	19
M00114+07	Ascorbate biosynthesis, plants, glucose-6P => ascorbate	(K10047,K18649)	Other carbohydrate metabolism	0	0	0	2	3	1	0	0	0	9	22	26	0	0	0	2	1	1
M00114+08	Ascorbate biosynthesis, plants, glucose-6P => ascorbate	(K00064,K17744)	Other carbohydrate metabolism	4	9	6	11	5	7	10	7	9	2	1	2	5	5	6	4	2	2
M00115+01	NAD biosynthesis, aspartate => NAD	K00278	Cofactor and vitamin metabolism	522	450	575	1011	798	576	497	602	626	634	757	866	455	597	567	732	694	684
M00115+02	NAD biosynthesis, aspartate => NAD	K03517	Cofactor and vitamin metabolism	893	850	1047	1565	1656	986	838	1011	997	1217	1564	1749	626	919	842	1375	1409	1296
M00115+03	NAD biosynthesis, aspartate => NAD	K00767	Cofactor and vitamin metabolism	933	893	1109	1574	1677	986	885	1053	1029	1244	1608	1833	652	966	878	1406	1443	1316
M00115+04	NAD biosynthesis, aspartate => NAD	(K00969,K06210)	Cofactor and vitamin metabolism	923	877	795	2623	1532	1824	995	1262	1114	1679	1066	1579	1257	1040	1223	1230	1050	1023
M00115+05	NAD biosynthesis, aspartate => NAD	(K01916,K01950)	Cofactor and vitamin metabolism	582	668	479	1779	890	1388	713	854	702	1165	519	900	939	660	846	777	676	613
M00116+01	Menaquinone biosynthesis, chorismate => menaquinone	(K01851,K02552,K02361)	Cofactor and vitamin metabolism	219	242	93	1178	421	1009	257	380	255	790	107	303	507	248	405	226	158	131
M00116+02	Menaquinone biosynthesis, chorismate => menaquinone	K02551	Cofactor and vitamin metabolism	268	319	164	1385	538	1111	333	448	333	856	146	369	545	299	457	280	202	173
M00116+03	Menaquinone biosynthesis, chorismate => menaquinone	K08680	Cofactor and vitamin metabolism	9	11	11	11	12	6	10	9	11	6	13	7	9	13	11	11	15	13
M00116+04	Menaquinone biosynthesis, chorismate => menaquinone	K02549	Cofactor and vitamin metabolism	341	386	207	1319	515	1125	483	591	442	884	177	424	738	405	612	323	231	196
M00116+05	Menaquinone biosynthesis, chorismate => menaquinone	K01911	Cofactor and vitamin metabolism	145	150	63	1132	406	959	179	290	198	772	101	294	423	205	350	201	144	117
M00116+06	Menaquinone biosynthesis, chorismate => menaquinone	K01661	Cofactor and vitamin metabolism	311	379	194	1438	564	1160	457	566	418	900	169	421	689	381	576	310	230	195
M00116+07	Menaquinone biosynthesis, chorismate => menaquinone	(K12073,K19222)	Cofactor and vitamin metabolism	274	331	182	1472	590	1170	426	518	393	900	157	428	639	356	545	302	219	187
M00116+08	Menaquinone biosynthesis, chorismate => menaquinone	K02548	Cofactor and vitamin metabolism	325	372	217	1622	780	1234	385	506	397	1049	420	732	597	362	513	531	392	385
M00116+09	Menaquinone biosynthesis, chorismate => menaquinone	K03183	Cofactor and vitamin metabolism	466	501	322	1815	886	1395	622	776	638	1244	563	988	890	598	807	707	497	502
M00117+01	Ubiquinone biosynthesis, prokaryotes, chorismate => ubiquinone	(K03181,K18240)	Cofactor and vitamin metabolism	1	3	2	3	2	2	3	2	3	11	5	15	1	1	2	1	1	1
M00117+02	Ubiquinone biosynthesis, prokaryotes, chorismate => ubiquinone	K03179	Cofactor and vitamin metabolism	177	144	188	640	439	347	188	229	252	418	375	570	242	258	281	353	288	300
M00117+03	Ubiquinone biosynthesis, prokaryotes, chorismate => ubiquinone	(K03182+K03186)	Cofactor and vitamin metabolism	651	648	778	1244	1359	793	628	736	710	1056	1264	1552	489	703	660	1100	1111	1001
M00117+04	Ubiquinone biosynthesis, prokaryotes, chorismate => ubiquinone	K18800	Cofactor and vitamin metabolism	1	3	2	3	2	2	3	2	3	11	5	15	1	1	2	1	1	1
M00117+05	Ubiquinone biosynthesis, prokaryotes, chorismate => ubiquinone	K00568	Cofactor and vitamin metabolism	3	5	4	5	2	3	5	4	5	11	6	15	3	2	3	2	1	1
M00117+06	Ubiquinone biosynthesis, prokaryotes, chorismate => ubiquinone	K03185	Cofactor and vitamin metabolism	1	3	2	3	2	2	3	2	3	11	5	15	1	1	2	1	1	1
M00117+07	Ubiquinone biosynthesis, prokaryotes, chorismate => ubiquinone	K03183	Cofactor and vitamin metabolism	466	501	322	1815	886	1395	622	776	638	1244	563	988	890	598	807	707	497	502
M00117+08	Ubiquinone biosynthesis, prokaryotes, chorismate => ubiquinone	K03184	Cofactor and vitamin metabolism	0	1	0	3	2	2	1	1	1	11	5	15	0	0	0	1	1	1
M00117+09	Ubiquinone biosynthesis, prokaryotes, chorismate => ubiquinone	K00568	Cofactor and vitamin metabolism	3	5	4	5	2	3	5	4	5	11	6	15	3	2	3	2	1	1
M00118+01	Glutathione biosynthesis, glutamate => glutathione	(K11204+K11205,K01919)	Other amino acid metabolism	14	12	13	2	3	2	9	11	8	1	2	1	2	4	3	18	42	25
M00118+02	Glutathione biosynthesis, glutamate => glutathione	(K21456,K01920)	Other amino acid metabolism	34	66	48	199	102	96	72	57	63	65	22	60	33	29	33	47	41	40
M00119+01	Pantothenate biosynthesis, valine/L-aspartate => pantothenate	K00826	Cofactor and vitamin metabolism	1116	1174	1090	2976	2170	2124	1262	1524	1322	2122	1674	2293	1345	1219	1374	1718	1567	1419
M00119+02	Pantothenate biosynthesis, valine/L-aspartate => pantothenate	K00606	Cofactor and vitamin metabolism	538	466	600	960	725	551	499	612	637	569	626	710	441	587	554	621	633	603
M00119+03	Pantothenate biosynthesis, valine/L-aspartate => pantothenate	K00077	Cofactor and vitamin metabolism	801	820	770	2034	1510	1622	846	1082	890	1615	1160	1575	1007	862	995	1234	1221	1053
M00119+04	Pantothenate biosynthesis, valine/L-aspartate => pantothenate	K01579	Cofactor and vitamin metabolism	535	436	585	691	590	416	441	553	567	458	593	632	413	576	528	583	617	578
M00119+05	Pantothenate biosynthesis, valine/L-aspartate => pantothenate	(K01918,K13799)	Cofactor and vitamin metabolism	537	454	586	899	678	527	479	594	610	531	606	650	433	584	548	582	608	568
M00120+01	Coenzyme A biosynthesis, pantothenate => CoA	(K00867,K03525,K09680,K01947)	Cofactor and vitamin metabolism	888	834	771	2573	1491	1792	944	1209	1059	1638	1023	1505	1210	999	1180	1172	1009	975
M00120+02	Coenzyme A biosynthesis, pantothenate => CoA	((K01922,K21977)	Cofactor and vitamin metabolism	3	2	2	0	1	0	3	5	4	1	1	1	1	2	1	5	20	7
M00120+03	Coenzyme A biosynthesis, pantothenate => CoA	K01598,K13038)	Cofactor and vitamin metabolism	876	837	760	2222	1204	1645	895	1138	987	1405	721	1078	1158	957	1133	906	816	752
M00120+04	Coenzyme A biosynthesis, pantothenate => CoA	(K02318,(K00954,K02201)	Cofactor and vitamin metabolism	953	915	840	2463	1483	1739	1037	1296	1148	1636	1112	1615	1265	1064	1237	1276	1090	1064
M00120+05	Coenzyme A biosynthesis, pantothenate => CoA	K00859)	Cofactor and vitamin metabolism	893	833	756	2412	1381	1724	928	1201	1038	1613	1003	1510	1181	984	1152	1171	1008	970
M00121+01	Heme biosynthesis, glutamate => protoheme/siroheme	(K01885,K14163)	Cofactor and vitamin metabolism	870	846	747	2801	1833	1964	978	1233	1086	1817	1349	1640	1218	1010	1189	1217	1044	1017
M00121+02	Heme biosynthesis, glutamate => protoheme/siroheme	K02492	Cofactor and vitamin metabolism	861	1004	840	2421	1674	1833	1082	1248	1061	1747	1119	1692	1117	918	1106	1281	1178	1022
M00121+03	Heme biosynthesis, glutamate => protoheme/siroheme	K01845	Cofactor and vitamin metabolism	933	1084	917	2747	1908	2003	1169	1340	1157	1896	1303	1890	1245	1028	1227	1464	1384	1223
M00121+04	Heme biosynthesis, glutamate => protoheme/siroheme	K01698	Cofactor and vitamin metabolism	839	965	798	2399	1642	1826	1047	1230	1035	1725	1070	1606	1102	898	1087	1247	1159	994
M00121+05	Heme biosynthesis, glutamate => protoheme/siroheme	K01749	Cofactor and vitamin metabolism	621	764	505	1778	861	1402	899	987	821	1167	417	883	1026	707	924	748	590	507
M00121+06	Heme biosynthesis, glutamate => protoheme/siroheme	(K01719,K13542,K13543)	Cofactor and vitamin metabolism	976	1044	960	2585	1891	1910	1121	1348	1152	1916	1436	1995	1203	1083	1242	1505	1367	1236
M00121+07	Heme biosynthesis, glutamate => protoheme/siroheme	K01599	Cofactor and vitamin metabolism	530	611	404	1826	871	1398	727	846	700	1163	423	863	915	601	810	669	501	475
M00121+08	Heme biosynthesis, glutamate => protoheme/siroheme	(K00228,K02495)	Cofactor and vitamin metabolism	728	718	567	2221	1208	1617	854	1107	944	1478	881	1277	1106	845	1038	1035	903	857
M00121+09	Heme biosynthesis, glutamate => protoheme/siroheme	(K00230,K00231)	Cofactor and vitamin metabolism	598	689	477	2013	1005	1506	803	958	810	1253	516	921	1017	727	937	745	570	535
M00121+10	Heme biosynthesis, glutamate => protoheme/siroheme	K01772	Cofactor and vitamin metabolism	367	453	238	1572	637	1249	570	686	531	989	220	522	807	449	671	489	349	321
M00121+11	Heme biosynthesis, glutamate => protoheme/siroheme	(K02302,(K00589,K02303,K02496,K13542,K13543)+K02304+K03794)	Cofactor and vitamin metabolism	776	894	740	2154	1500	1697	954	1127	928	1646	1049	1586	1019	824	1000	1181	1103	937
M00122+01	Cobalamin biosynthesis, cobinamide => cobalamin	(K00798,K19221)	Cofactor and vitamin metabolism	864	829	765	2462	1506	1733	931	1179	1023	1641	1112	1565	1177	1021	1166	1241	1065	1049
M00122+02	Cobalamin biosynthesis, cobinamide => cobalamin	K02232	Cofactor and vitamin metabolism	731	817	696	2111	1476	1658	870	1054	846	1668	1100	1611	963	769	937	1123	1083	919
M00122+03	Cobalamin biosynthesis, cobinamide => cobalamin	(K02225,K02227)	Cofactor and vitamin metabolism	725	802	673	2121	1493	1662	834	1035	841	1674	1107	1633	957	752	928	1122	1060	916
M00122+04	Cobalamin biosynthesis, cobinamide => cobalamin	K02231	Cofactor and vitamin metabolism	486	517	304	1926	896	1447	628	785	625	1265	431	961	909	540	774	666	491	460
M00122+05	Cobalamin biosynthesis, cobinamide => cobalamin	K00768	Cofactor and vitamin metabolism	448	497	277	1900	861	1433	616	759	604	1248	404	916	884	514	751	626	445	422
M00122+06	Cobalamin biosynthesis, cobinamide => cobalamin	K02226	Cofactor and vitamin metabolism	62	60	41	102	75	69	47	53	52	79	60	122	44	41	45	120	93	90
M00122+07	Cobalamin biosynthesis, cobinamide => cobalamin	K02233	Cofactor and vitamin metabolism	873	951	818	2473	1757	1853	1015	1215	1011	1858	1266	1907	1109	911	1088	1340	1239	1088
M00123+01	Biotin biosynthesis, pimeloyl-ACP/CoA => biotin	K00652	Cofactor and vitamin metabolism	295	302	307	846	664	457	334	380	393	538	623	795	276	328	321	639	562	593
M00123+02	Biotin biosynthesis, pimeloyl-ACP/CoA => biotin	((K00833,K19563)	Cofactor and vitamin metabolism	261	257	179	1455	583	1151	303	456	384	971	250	529	539	351	506	387	287	257
M00123+03	Biotin biosynthesis, pimeloyl-ACP/CoA => biotin	K01935,K19562)	Cofactor and vitamin metabolism	273	268	191	1467	594	1157	311	465	392	984	264	556	547	361	514	398	296	266
M00123+04	Biotin biosynthesis, pimeloyl-ACP/CoA => biotin	K01012	Cofactor and vitamin metabolism	576	500	532	2020	1099	1437	552	775	699	1370	796	1176	748	674	784	891	783	762
M00124+01	Pyridoxal biosynthesis, erythrose-4P => pyridoxal-5P	K03472	Cofactor and vitamin metabolism	1	2	2	0	0	0	3	1	2	0	0	0	1	1	1	0	0	0
M00124+02	Pyridoxal biosynthesis, erythrose-4P => pyridoxal-5P	K03473	Cofactor and vitamin metabolism	58	25	67	175	200	82	15	30	29	149	249	289	28	68	54	231	191	221
M00124+03	Pyridoxal biosynthesis, erythrose-4P => pyridoxal-5P	K00831	Cofactor and vitamin metabolism	536	532	443	2071	1144	1483	650	841	714	1368	819	1154	906	700	872	960	806	803
M00124+04	Pyridoxal biosynthesis, erythrose-4P => pyridoxal-5P	K00097	Cofactor and vitamin metabolism	29	38	27	43	26	29	36	28	30	24	15	34	21	21	23	23	21	17
M00124+06	Pyridoxal biosynthesis, erythrose-4P => pyridoxal-5P	K03474	Cofactor and vitamin metabolism	319	240	355	630	530	343	257	356	373	448	576	652	232	349	320	505	429	459
M00124+07	Pyridoxal biosynthesis, erythrose-4P => pyridoxal-5P	K00275	Cofactor and vitamin metabolism	456	425	339	1548	824	1236	513	722	559	1106	589	806	816	590	759	606	464	459
M00125+01	Riboflavin biosynthesis, GTP => riboflavin/FMN/FAD	(K01497,K14652)	Cofactor and vitamin metabolism	805	818	938	1450	1523	918	867	1026	972	1133	1411	1628	735	894	869	1281	1356	1222
M00125+03	Riboflavin biosynthesis, GTP => riboflavin/FMN/FAD	K00082,K11752)	Cofactor and vitamin metabolism	480	424	532	877	652	503	442	554	574	532	583	684	396	539	504	591	612	572
M00125+04	Riboflavin biosynthesis, GTP => riboflavin/FMN/FAD	(K20860,K20861,K20862,K21063,K21064)	Cofactor and vitamin metabolism	290	267	153	1515	692	1164	286	429	324	988	291	634	581	329	486	413	333	298
M00125+05	Riboflavin biosynthesis, GTP => riboflavin/FMN/FAD	(K02858,K14652)	Cofactor and vitamin metabolism	740	727	893	1375	1420	879	772	934	894	1072	1300	1473	633	829	791	1160	1273	1124
M00125+06	Riboflavin biosynthesis, GTP => riboflavin/FMN/FAD	K00794,K00793	Cofactor and vitamin metabolism	924	924	1087	1498	1570	967	952	1110	1050	1165	1424	1672	756	1011	953	1304	1392	1226
M00125+08	Riboflavin biosynthesis, GTP => riboflavin/FMN/FAD	K00953,K11753)	Cofactor and vitamin metabolism	908	859	789	2471	1447	1761	984	1248	1101	1641	1051	1544	1227	1025	1198	1195	1033	1001
M00126+01	Tetrahydrofolate biosynthesis, GTP => THF	(K01495,K09007)	Cofactor and vitamin metabolism	737	669	681	2441	1415	1685	707	951	853	1534	974	1367	961	857	980	1081	956	932
M00126+02	Tetrahydrofolate biosynthesis, GTP => THF	(K01077,K01113)	Cofactor and vitamin metabolism	605	584	704	1313	1393	798	614	752	724	1055	1273	1578	483	676	629	1203	1143	1069
M00126+03	Tetrahydrofolate biosynthesis, GTP => THF	(K13939,K13940	Cofactor and vitamin metabolism	144	151	57	1131	399	962	182	292	196	769	94	291	412	201	342	204	139	113
M00126+04	Tetrahydrofolate biosynthesis, GTP => THF	(K00796,K18974,K18824,K18825),K01633	Cofactor and vitamin metabolism	1143	1126	1204	3044	2317	2119	1117	1402	1283	2185	1844	2415	1183	1235	1312	1805	1723	1603
M00126+05	Tetrahydrofolate biosynthesis, GTP => THF	K00950	Cofactor and vitamin metabolism	755	707	697	2470	1426	1699	746	978	887	1583	1007	1461	957	853	977	1127	979	963
M00126+06	Tetrahydrofolate biosynthesis, GTP => THF	(K00796,K18974,K18824,K18825),K01633	Cofactor and vitamin metabolism	1143	1126	1204	3044	2317	2119	1117	1402	1283	2185	1844	2415	1183	1235	1312	1805	1723	1603
M00126+08	Tetrahydrofolate biosynthesis, GTP => THF	(K11754,K01930,K20457)	Cofactor and vitamin metabolism	756	738	623	1945	1153	1481	874	1111	953	1433	971	1367	1121	904	1081	1119	963	931
M00126+09	Tetrahydrofolate biosynthesis, GTP => THF	(K00287,K13998,K13938)	Cofactor and vitamin metabolism	448	411	321	1487	773	1190	473	655	497	1073	539	765	778	570	725	602	542	524
M00127+01	Thiamine biosynthesis, AIR => thiamine-P/thiamine-2P	K03147	Cofactor and vitamin metabolism	711	693	867	841	1119	601	670	807	774	822	1113	1266	439	731	636	996	1045	895
M00127+02	Thiamine biosynthesis, AIR => thiamine-P/thiamine-2P	(K00877,K00941,K14153)	Cofactor and vitamin metabolism	493	520	603	836	1104	557	495	598	571	812	1084	1337	332	507	461	1053	1027	921
M00127+03	Thiamine biosynthesis, AIR => thiamine-P/thiamine-2P	(K00878,K14154)	Cofactor and vitamin metabolism	556	542	657	997	1154	659	603	740	677	908	1106	1373	489	647	613	989	995	884
M00127+04	Thiamine biosynthesis, AIR => thiamine-P/thiamine-2P	(K00788,K14153,K14154)	Cofactor and vitamin metabolism	510	495	541	808	661	495	577	652	606	562	602	869	487	574	558	692	604	556
M00127+05	Thiamine biosynthesis, AIR => thiamine-P/thiamine-2P	K00946	Cofactor and vitamin metabolism	926	1029	944	2602	1855	1907	1139	1368	1177	1923	1460	1955	1151	1013	1174	1532	1442	1310
M00128+05	Ubiquinone biosynthesis, eukaryotes, 4-hydroxybenzoate => ubiquinone	K06134	Cofactor and vitamin metabolism	4	7	5	4	2	2	7	4	4	1	1	3	4	4	3	3	2	2
M00129+01	Ascorbate biosynthesis, animals, glucose-1P => ascorbate	K00963	Other carbohydrate metabolism	439	484	289	1906	1102	1483	576	720	562	1209	622	778	831	499	714	617	564	491
M00129+02	Ascorbate biosynthesis, animals, glucose-1P => ascorbate	K00012	Other carbohydrate metabolism	532	458	572	1247	1166	734	485	582	599	784	1079	1030	475	609	574	821	777	769
M00129+04	Ascorbate biosynthesis, animals, glucose-1P => ascorbate	(K01195,K14756)	Other carbohydrate metabolism	47	64	45	65	43	49	77	59	66	22	19	33	44	41	45	39	29	25
M00129+06	Ascorbate biosynthesis, animals, glucose-1P => ascorbate	K01053	Other carbohydrate metabolism	126	137	106	156	111	129	208	194	161	94	86	117	233	155	202	106	94	85
M00131+02	Inositol phosphate metabolism, Ins(1,3,4,5)P4 => Ins(1,3,4)P3 => myo-inositol	(K01107,K15422)	Other carbohydrate metabolism	1	2	2	8	5	4	2	1	2	2	3	9	1	1	1	8	4	5
M00131+04	Inositol phosphate metabolism, Ins(1,3,4,5)P4 => Ins(1,3,4)P3 => myo-inositol	(K01092,K15759,K10047,K18649)	Other carbohydrate metabolism	536	497	464	1897	906	1407	565	778	699	1193	524	784	782	638	777	616	517	471
M00133+01	Polyamine biosynthesis, arginine => agmatine => putrescine => spermidine	(K01583,K01584,K01585,K02626)	Polyamine biosynthesis	463	419	478	730	594	451	432	506	518	470	502	700	403	500	472	462	439	400
M00133+02	Polyamine biosynthesis, arginine => agmatine => putrescine => spermidine	K01480	Polyamine biosynthesis	349	294	412	622	580	340	283	352	352	416	581	669	241	409	342	493	444	438
M00133+03	Polyamine biosynthesis, arginine => agmatine => putrescine => spermidine	K01611	Polyamine biosynthesis	143	200	173	667	699	395	220	193	225	388	523	420	168	174	187	365	364	365
M00133+04	Polyamine biosynthesis, arginine => agmatine => putrescine => spermidine	K00797	Polyamine biosynthesis	225	274	241	590	454	339	287	264	296	307	346	449	247	252	262	457	459	434
M00134+01	Polyamine biosynthesis, arginine => ornithine => putrescine	K01476	Polyamine biosynthesis	229	248	97	1210	439	1031	274	424	288	817	110	328	519	251	415	267	176	150
M00134+02	Polyamine biosynthesis, arginine => ornithine => putrescine	K01581	Polyamine biosynthesis	100	105	113	159	162	91	96	88	98	132	214	246	77	104	97	237	250	249
M00135+01	GABA biosynthesis, eukaryotes, putrescine => GABA	K00657	Polyamine biosynthesis	248	208	275	279	324	161	215	261	274	252	443	462	207	317	272	345	290	312
M00135+02	GABA biosynthesis, eukaryotes, putrescine => GABA	K00274	Polyamine biosynthesis	9	12	9	5	2	3	26	26	29	6	2	5	37	21	32	6	3	4
M00135+03	GABA biosynthesis, eukaryotes, putrescine => GABA	(K00128,K14085,K00149)	Polyamine biosynthesis	11	10	6	4	2	4	8	10	6	2	1	2	4	3	4	4	4	2
M00136+01	GABA biosynthesis, prokaryotes, putrescine => GABA	K09470	Polyamine biosynthesis	0	0	0	0	0	0	0	0	0	1	5	1	0	0	0	4	10	7
M00136+02	GABA biosynthesis, prokaryotes, putrescine => GABA	K09471	Polyamine biosynthesis	7	8	6	7	5	6	9	8	8	6	4	9	5	4	4	3	2	2
M00136+03	GABA biosynthesis, prokaryotes, putrescine => GABA	K09472	Polyamine biosynthesis	3	5	4	12	5	10	5	4	4	9	2	4	2	2	3	4	2	2
M00137+01	Flavanone biosynthesis, phenylalanine => naringenin	K10775	Biosynthesis of other secondary metabolites	1	2	1	1	1	1	7	8	8	1	1	2	1	0	1	1	0	0
M00140+01	C1-unit interconversion, prokaryotes	K00600	Cofactor and vitamin metabolism	1344	1342	1345	3471	2827	2441	1413	1727	1535	2455	2240	2667	1478	1448	1569	1973	1894	1726
M00140+02	C1-unit interconversion, prokaryotes	K01491	Cofactor and vitamin metabolism	824	822	694	2069	1204	1547	935	1142	979	1446	927	1355	1085	890	1058	1009	826	780
M00140+03	C1-unit interconversion, prokaryotes	K01938	Cofactor and vitamin metabolism	146	103	124	192	185	118	94	163	159	211	308	353	140	194	168	207	220	190
M00141+01	C1-unit interconversion, eukaryotes	K00600	Cofactor and vitamin metabolism	1344	1342	1345	3471	2827	2441	1413	1727	1535	2455	2240	2667	1478	1448	1569	1973	1894	1726
M00144+01	NADH:quinone oxidoreductase, prokaryotes	K00330+(K00331+K00332+K00333,K00331+K13378,K13380)+K00334+K00335+K00336+K00337+K00338+K00339+K00340+(K00341+K00342,K15863)+K00343	ATP synthesis	1267	1257	1276	2976	2275	2132	1316	1603	1431	2205	1850	2439	1386	1367	1477	1811	1725	1588
M00145+01	NAD(P)H:quinone oxidoreductase, chloroplasts and cyanobacteria	K05574+K05582+K05581+K05579+K05572+K05580+K05578+K05576+K05577+K05575+K05573-K05583-K05584-K05585	ATP synthesis	50	54	50	71	64	54	57	58	62	57	84	63	38	51	45	141	130	129
M00149+01	Succinate dehydrogenase, prokaryotes	K00241+K00242+K00239+K00240	ATP synthesis	654	675	524	2146	1143	1579	798	982	832	1422	787	1214	1026	776	978	904	693	685
M00150+01	Fumarate reductase, prokaryotes	K00244+K00245+K00246+K00247	ATP synthesis	77	95	74	594	366	309	118	120	140	321	219	465	141	97	137	269	201	205
M00151+01	Cytochrome bc1 complex respiratory unit	((K00412+K00413,K00410)+K00411),K03886+K03887+K03888,K03890+K03891+K03889	ATP synthesis	234	261	100	1199	427	1025	289	433	294	814	107	327	522	252	417	258	168	141
M00152+01	Cytochrome bc1 complex	(K00412+K00413,K00410)+K00411+K00414+K00415+K00416+K00417+K00418+K00419+K00420	ATP synthesis	1	3	2	3	2	2	3	2	3	11	5	15	1	1	2	1	1	1
M00153+01	Cytochrome d ubiquinol oxidase	K00425+K00426	ATP synthesis	550	571	440	1927	902	1459	687	844	722	1193	470	760	948	682	886	599	476	442
M00154+01	Cytochrome c oxidase	(K02257+K02262+K02256+K02261+K02263+K02264+K02265+K02266+K02267+K02268+(K02269,K02270-K02271)+K02272-K02273+K02258+K02259+K02260)	ATP synthesis	345	387	223	1486	633	1184	431	576	445	932	244	453	641	385	551	382	289	261
M00155+01	Cytochrome c oxidase, prokaryotes	K02275+(K02274+K02276,K15408)-K02277	ATP synthesis	345	387	223	1505	642	1194	431	576	445	938	246	460	641	385	551	385	290	263
M00156+01	Cytochrome c oxidase, cbb3-type	((K00404+K00405,K15862)+K00407+K00406)	ATP synthesis	113	97	110	123	108	88	128	161	154	99	134	104	131	125	136	118	112	107
M00157+01	F-type ATPase, prokaryotes and chloroplasts	K02111+K02112+K02113+K02114+K02115+K02108+K02109+K02110	ATP synthesis	581	593	504	1278	1095	804	735	846	784	787	981	990	729	656	725	768	649	628
M00158+01	F-type ATPase, eukaryotes	K02132+K02133+K02136+K02134+K02135+K02137+K02126+K02127+K02128+K02138+(K02129,K01549)+(K02130,K02139)+K02140+(K02141,K02131)-K02142-K02143+K02125	ATP synthesis	0	0	0	2	3	1	0	0	0	9	22	26	0	0	0	2	1	1
M00159+01	V/A-type ATPase, prokaryotes	K02117+K02118+K02119+K02120+K02121+K02122+K02107+K02123+K02124	ATP synthesis	707	689	850	1269	1508	781	597	695	661	1026	1344	1721	461	686	609	1282	1291	1191
M00162+01	Cytochrome b6f complex	K02635+K02637+K02634+K02636+K02642+K02643+K03689+K02640	ATP synthesis	43	46	37	68	52	51	66	62	66	35	31	42	71	55	68	50	40	39
M00165+01	Reductive pentose phosphate cycle (Calvin cycle)	K00855	Carbon fixation	388	420	508	557	868	412	367	433	385	584	802	891	205	370	312	661	740	620
M00165+02	Reductive pentose phosphate cycle (Calvin cycle)	(K01601-K01602)	Carbon fixation	311	363	430	494	764	365	310	352	330	530	740	847	181	305	268	605	649	571
M00165+03	Reductive pentose phosphate cycle (Calvin cycle)	K00927	Carbon fixation	1333	1330	1336	3457	2813	2432	1409	1720	1528	2444	2236	2657	1476	1448	1568	1975	1898	1729
M00165+04	Reductive pentose phosphate cycle (Calvin cycle)	(K05298,K00150,K00134)	Carbon fixation	840	866	759	2828	1871	1965	944	1149	1020	1781	1324	1723	1206	997	1177	1279	1087	1063
M00165+05	Reductive pentose phosphate cycle (Calvin cycle)	(K01623,K01624)	Carbon fixation	874	814	725	2770	1810	1931	928	1190	1033	1750	1240	1551	1199	983	1163	1178	1012	979
M00165+06	Reductive pentose phosphate cycle (Calvin cycle)	(K03841,K02446,K11532,K01086,K04041)	Carbon fixation	559	560	453	1863	1029	1393	614	773	648	1300	706	1136	800	597	751	798	647	597
M00165+07	Reductive pentose phosphate cycle (Calvin cycle)	K00615	Carbon fixation	946	934	829	2721	1614	1883	1059	1307	1164	1788	1178	1745	1292	1086	1267	1320	1139	1103
M00165+08	Reductive pentose phosphate cycle (Calvin cycle)	(K01623,K01624)	Carbon fixation	874	814	725	2770	1810	1931	928	1190	1033	1750	1240	1551	1199	983	1163	1178	1012	979
M00165+09	Reductive pentose phosphate cycle (Calvin cycle)	(K01100,K11532,K01086)	Carbon fixation	5	10	6	22	15	14	10	8	9	14	24	31	5	4	5	7	4	4
M00165+10	Reductive pentose phosphate cycle (Calvin cycle)	K00615	Carbon fixation	946	934	829	2721	1614	1883	1059	1307	1164	1788	1178	1745	1292	1086	1267	1320	1139	1103
M00165+11	Reductive pentose phosphate cycle (Calvin cycle)	(K01807,K01808)	Carbon fixation	1309	1326	1303	3183	2394	2243	1397	1705	1515	2262	1881	2515	1436	1401	1523	1920	1827	1664
M00166+01	Reductive pentose phosphate cycle, ribulose-5P => glyceraldehyde-3P	K00855	Carbon fixation	388	420	508	557	868	412	367	433	385	584	802	891	205	370	312	661	740	620
M00166+02	Reductive pentose phosphate cycle, ribulose-5P => glyceraldehyde-3P	(K01601-K01602)	Carbon fixation	311	363	430	494	764	365	310	352	330	530	740	847	181	305	268	605	649	571
M00166+03	Reductive pentose phosphate cycle, ribulose-5P => glyceraldehyde-3P	K00927	Carbon fixation	1333	1330	1336	3457	2813	2432	1409	1720	1528	2444	2236	2657	1476	1448	1568	1975	1898	1729
M00166+04	Reductive pentose phosphate cycle, ribulose-5P => glyceraldehyde-3P	(K05298,K00150,K00134)	Carbon fixation	840	866	759	2828	1871	1965	944	1149	1020	1781	1324	1723	1206	997	1177	1279	1087	1063
M00167+01	Reductive pentose phosphate cycle, glyceraldehyde-3P => ribulose-5P	(K01623,K01624)	Carbon fixation	874	814	725	2770	1810	1931	928	1190	1033	1750	1240	1551	1199	983	1163	1178	1012	979
M00167+02	Reductive pentose phosphate cycle, glyceraldehyde-3P => ribulose-5P	(K03841,K02446,K11532,K01086,K04041)	Carbon fixation	559	560	453	1863	1029	1393	614	773	648	1300	706	1136	800	597	751	798	647	597
M00167+03	Reductive pentose phosphate cycle, glyceraldehyde-3P => ribulose-5P	K00615	Carbon fixation	946	934	829	2721	1614	1883	1059	1307	1164	1788	1178	1745	1292	1086	1267	1320	1139	1103
M00167+04	Reductive pentose phosphate cycle, glyceraldehyde-3P => ribulose-5P	(K01623,K01624)	Carbon fixation	874	814	725	2770	1810	1931	928	1190	1033	1750	1240	1551	1199	983	1163	1178	1012	979
M00167+05	Reductive pentose phosphate cycle, glyceraldehyde-3P => ribulose-5P	(K01100,K11532,K01086)	Carbon fixation	5	10	6	22	15	14	10	8	9	14	24	31	5	4	5	7	4	4
M00167+06	Reductive pentose phosphate cycle, glyceraldehyde-3P => ribulose-5P	K00615	Carbon fixation	946	934	829	2721	1614	1883	1059	1307	1164	1788	1178	1745	1292	1086	1267	1320	1139	1103
M00167+07	Reductive pentose phosphate cycle, glyceraldehyde-3P => ribulose-5P	(K01807,K01808)	Carbon fixation	1309	1326	1303	3183	2394	2243	1397	1705	1515	2262	1881	2515	1436	1401	1523	1920	1827	1664
M00168+01	CAM (Crassulacean acid metabolism), dark	K01595	Carbon fixation	177	181	83	1199	444	1009	218	356	248	840	135	378	453	224	379	270	204	163
M00168+02	CAM (Crassulacean acid metabolism), dark	(K00025,K00026,K00024)	Carbon fixation	456	482	307	1765	850	1361	581	729	565	1197	531	904	848	520	734	707	523	521
M00169+01	CAM (Crassulacean acid metabolism), light	K00029	Carbon fixation	615	661	613	2008	1427	1544	643	861	720	1467	1017	1262	785	643	777	942	932	813
M00169+02	CAM (Crassulacean acid metabolism), light	K01006	Carbon fixation	960	899	835	2520	1563	1785	994	1260	1099	1659	1134	1549	1210	1055	1204	1235	1063	1041
M00170+01	C4-dicarboxylic acid cycle, phosphoenolpyruvate carboxykinase type	K01595	Carbon fixation	177	181	83	1199	444	1009	218	356	248	840	135	378	453	224	379	270	204	163
M00170+04	C4-dicarboxylic acid cycle, phosphoenolpyruvate carboxykinase type	K01610	Carbon fixation	580	475	693	879	1165	561	402	591	573	797	1165	1264	371	611	537	1016	1071	997
M00171+01	C4-dicarboxylic acid cycle, NAD - malic enzyme type	K01595	Carbon fixation	177	181	83	1199	444	1009	218	356	248	840	135	378	453	224	379	270	204	163
M00171+06	C4-dicarboxylic acid cycle, NAD - malic enzyme type	(K00814,K14272)	Carbon fixation	28	30	41	296	222	140	34	43	52	188	197	276	55	55	59	140	111	129
M00171+07	C4-dicarboxylic acid cycle, NAD - malic enzyme type	K01006	Carbon fixation	960	899	835	2520	1563	1785	994	1260	1099	1659	1134	1549	1210	1055	1204	1235	1063	1041
M00172+01	C4-dicarboxylic acid cycle, NADP - malic enzyme type	K01595	Carbon fixation	177	181	83	1199	444	1009	218	356	248	840	135	378	453	224	379	270	204	163
M00172+03	C4-dicarboxylic acid cycle, NADP - malic enzyme type	K00029	Carbon fixation	615	661	613	2008	1427	1544	643	861	720	1467	1017	1262	785	643	777	942	932	813
M00172+04	C4-dicarboxylic acid cycle, NADP - malic enzyme type	K01006	Carbon fixation	960	899	835	2520	1563	1785	994	1260	1099	1659	1134	1549	1210	1055	1204	1235	1063	1041
M00173+01	Reductive citrate cycle (Arnon-Buchanan cycle)	(K00169+K00170+K00171+K00172,K03737)	Carbon fixation	1326	1325	1329	3388	2733	2390	1398	1709	1517	2343	2119	2534	1450	1416	1539	1895	1782	1642
M00173+02	Reductive citrate cycle (Arnon-Buchanan cycle)	((K01007,K01006)	Carbon fixation	1338	1333	1339	3263	2489	2291	1401	1718	1526	2353	1972	2584	1456	1430	1550	1925	1831	1677
M00173+03	Reductive citrate cycle (Arnon-Buchanan cycle)	K01595,K01959+K01960,K01958)	Carbon fixation	585	623	549	1938	1349	1527	609	839	680	1507	926	1309	765	605	753	993	973	824
M00173+04	Reductive citrate cycle (Arnon-Buchanan cycle)	K00024	Carbon fixation	456	482	307	1765	850	1361	581	729	565	1197	531	904	848	520	734	707	523	521
M00173+05	Reductive citrate cycle (Arnon-Buchanan cycle)	(K01676,K01679,K01677+K01678)	Carbon fixation	720	673	597	2310	1349	1635	714	966	840	1607	1057	1558	989	837	978	1161	983	977
M00173+06	Reductive citrate cycle (Arnon-Buchanan cycle)	(K00239+K00240-K00241-K00242,K00244+K00245-K00246-K00247,K18556+K18557+K18558+K18559+K18560)	Carbon fixation	699	719	561	2452	1353	1729	837	1030	884	1570	887	1433	1088	824	1039	1027	793	783
M00173+07	Reductive citrate cycle (Arnon-Buchanan cycle)	(K01902+K01903)	Carbon fixation	674	722	583	1898	1005	1463	829	962	841	1282	661	1023	1012	795	977	748	606	571
M00173+08	Reductive citrate cycle (Arnon-Buchanan cycle)	(K00174+K00175-K00177-K00176)	Carbon fixation	1297	1291	1315	3187	2442	2244	1377	1689	1505	2310	1939	2526	1459	1434	1553	1920	1815	1673
M00173+09	Reductive citrate cycle (Arnon-Buchanan cycle)	K00031	Carbon fixation	419	413	395	853	567	519	527	576	548	467	406	573	518	451	510	464	415	383
M00173+10	Reductive citrate cycle (Arnon-Buchanan cycle)	(K01681,K01682)	Carbon fixation	135	177	134	210	135	138	199	200	191	106	83	191	161	136	159	173	123	117
M00173+11	Reductive citrate cycle (Arnon-Buchanan cycle)	(K15230+K15231,K15232+K15233	Carbon fixation	249	275	356	448	743	333	233	297	270	511	714	762	120	241	203	560	649	545
M00173+12	Reductive citrate cycle (Arnon-Buchanan cycle)	K15234)	Carbon fixation	4	7	6	6	5	3	7	5	6	2	2	4	4	4	4	4	3	3
M00174+01	Methane oxidation, methanotroph, methane => formaldehyde	((K10944+K10945+K10946),(K16157+K16158+K16159+K16160+K16161+K16162))	Methane metabolism	237	248	137	1219	470	1021	239	374	260	814	150	357	480	255	397	252	187	161
M00175+01	Nitrogen fixation, nitrogen => ammonia	K02588+K02586+K02591-K00531	Nitrogen metabolism	464	517	580	827	1011	566	452	505	463	745	892	1117	261	424	378	805	851	724
M00176+01	Assimilatory sulfate reduction, sulfate => H2S	(K13811,K00958+K00860,K00955+K00957,K00956+K00957+K00860)	Sulfur metabolism	225	242	236	621	342	369	337	347	339	300	213	318	335	299	351	263	212	204
M00176+02	Assimilatory sulfate reduction, sulfate => H2S	K00390	Sulfur metabolism	556	585	681	893	1057	629	620	696	634	782	956	1155	475	621	605	795	840	721
M00176+03	Assimilatory sulfate reduction, sulfate => H2S	(K00380+K00381,K00392)	Sulfur metabolism	69	92	60	82	43	74	155	140	110	60	32	78	171	107	148	58	45	42
M00177+01	Ribosome, eukaryotes	K02981+K02985+K02984+K02987+K02989+K02991+K02993+K02995+K02997+K02947+K02949+K02951+K02953+K02955+K02958+K02957+K02960+K02962+K02964+K02966+K02969+K02971+K02973+K02974+K02975+K02976+K02978+K02977+K02979+K02980-K02983+K02998+K02925+K02930+K02932+K02934+K02937+K02936+K02938+K02940+K02866+K02865+K02868+K02870+K02873+K02872+K02875+K02877+K02880+K02883+K02882+K02885+K02889+K02891+K02894+K02893+K02896+…	Ribosome	415	457	536	583	897	434	400	447	401	629	858	1005	214	391	331	704	779	651
M00178+01	Ribosome, bacteria	K02946+K02906+K02926+K02892+K02886+K02965+K02890+K02982+K02878+K02904+K02961+K02874+K02895+K02931+K02954+K02994+K02933+K02881+K02988+K02907+K02876+K02919+K02952+K02948+K02986+K02879+K02871+K02996+K02992+K02950-K07590+K02935+K02864+K02863+K02867+K02967+K02956+K02916+K02887+K02914+K02939+K02963+K02990+K02888+K02899+K02902+K02913+K02911+K02909-K02897+K02959+K02884+K02968+K02945-K02970	Ribosome	1350	1347	1350	3477	2833	2445	1417	1731	1539	2461	2246	2676	1482	1454	1574	1984	1904	1736
M00179+01	Ribosome, archaea	K02946+K02906+K02930+K02892+K02886+K02965+K02890+K02982+K02904+K02961+K02874+K02895+K02987+K02931+K02954+K02994+K02933+K02912+K02885+K02881+K02988+K02907+K02876+K02952+K02948+K02986+K02883+K02871+K02996+K02992+K02950+K02936+K02979+K02896+K02869+K02864+K02863+K02867+K02967+K02956+K02978+K02929+K02877+K02984+K02991+K02974+K02977+K02962+K02910+K02924+K02866+K02889+K02922+K02921+K02995+K02966+K02927-…	Ribosome	1344	1344	1344	3466	2813	2438	1415	1728	1537	2455	2233	2668	1480	1449	1571	1981	1901	1732
M00183+01	RNA polymerase, bacteria	K03040+(K03043+K03046,K13797)+K03060-K03048	RNA polymerase	943	898	819	2910	1955	2023	1020	1288	1142	1860	1415	1723	1274	1069	1249	1295	1141	1097
M00184+01	RNA polymerase, archaea	K03042+K03041+(K03044+K03045,K13798)+K03053+K03055+K03058+K03047+K03049+K03050+K03056+K03059+K03051-K03052-K03054	RNA polymerase	406	448	530	561	876	419	395	442	395	599	830	952	205	383	323	688	763	638
M00185+01	Sulfate transport system	K02048+K02046+K02047+K02045	Mineral and organic ion transport system	102	162	105	318	164	190	250	218	199	129	53	147	236	150	205	94	62	59
M00186+01	Tungstate transport system	K05772+K05773+K06857	Mineral and organic ion transport system	352	407	353	925	644	526	437	426	422	484	373	692	357	361	382	522	431	391
M00188+01	NitT/TauT family transport system	K02051+K02050+K02049	Mineral and organic ion transport system	987	1096	942	2671	1927	1974	1145	1311	1140	1904	1313	1995	1259	1063	1250	1483	1396	1244
M00189+01	Molybdate transport system	K02020+K02018+K02017-K05776	Mineral and organic ion transport system	907	977	858	2606	1777	1924	1037	1264	1061	1795	1108	1696	1115	927	1101	1283	1186	1023
M00190+01	Iron(III) transport system	K02012+K02011+K02010	Mineral and organic ion transport system	413	464	249	1678	763	1288	536	671	554	1090	339	804	804	477	678	638	442	427
M00191+01	Thiamine transport system	K02064+K02063+K02062	Mineral and organic ion transport system	301	335	162	1506	662	1178	370	519	383	985	311	570	623	334	514	459	387	365
M00193+01	Putative spermidine/putrescine transport system	K02055+K02053+K02054+K02052	Mineral and organic ion transport system	262	277	150	1552	691	1190	344	482	387	956	200	554	613	354	532	438	295	279
M00194+01	Maltose/maltodextrin transport system	K10108+K10109+K10110+(K10111,K10112)	Saccharide, polyol, and lipid transport system	514	562	364	1777	849	1371	687	853	678	1134	436	736	870	571	762	573	520	463
M00196+01	Raffinose/stachyose/melibiose transport system	K10117+K10118+K10119+K10112	Saccharide, polyol, and lipid transport system	553	598	389	2005	990	1481	721	890	718	1214	479	839	941	615	822	658	571	525
M00197+01	Putative fructooligosaccharide transport system	K10120+K10121+K10122+K10112	Saccharide, polyol, and lipid transport system	515	562	364	1777	849	1371	687	853	678	1134	437	736	870	572	763	574	523	464
M00198+01	Putative sn-glycerol-phosphate transport system	K05813+K05814+K05815+K05816	Saccharide, polyol, and lipid transport system	177	205	145	468	345	271	270	257	237	272	270	381	281	213	261	285	298	294
M00199+01	L-Arabinose/lactose transport system	K10188+K10189+K10190-K10191	Saccharide, polyol, and lipid transport system	38	32	19	12	8	10	33	39	36	6	4	10	58	41	47	18	25	14
M00200+01	Putative sorbitol/mannitol transport system	K10227+K10228+K10229+(K10111,K10112)	Saccharide, polyol, and lipid transport system	514	562	364	1777	849	1371	687	853	678	1134	436	736	870	571	762	573	520	463
M00201+01	alpha-Glucoside transport system	K10232+K10233+K10234-(K10235,K10112)	Saccharide, polyol, and lipid transport system	520	569	367	1780	850	1373	695	861	684	1135	437	737	882	578	771	575	521	464
M00202+01	Oligogalacturonide transport system	K10192+K10193+K10194-K10195	Saccharide, polyol, and lipid transport system	16	9	4	3	4	2	4	8	7	2	3	4	24	13	18	1	1	1
M00204+01	Trehalose/maltose transport system	K10236+K10237+K10238+K10111	Saccharide, polyol, and lipid transport system	117	128	64	92	56	75	122	144	120	43	30	51	161	98	122	61	41	42
M00205+01	N-Acetylglucosamine transport system	K10200+K10201+K10202	Saccharide, polyol, and lipid transport system	2	3	2	9	5	6	6	5	6	6	2	5	7	5	8	7	3	4
M00206+01	Cellobiose transport system	K10240+K10241+K10242+K10112	Saccharide, polyol, and lipid transport system	537	577	373	1784	854	1375	692	862	686	1136	437	738	899	588	784	575	522	465
M00207+01	Putative multiple sugar transport system	K02027+K02025+K02026+(K10111,K10112)	Saccharide, polyol, and lipid transport system	648	678	513	2079	1061	1530	806	990	827	1277	559	931	1030	728	928	720	638	582
M00208+01	Glycine betaine/proline transport system	K02002+K02001+K02000	Mineral and organic ion transport system	51	29	36	43	53	25	17	34	30	42	52	81	33	42	37	58	76	56
M00209+01	Osmoprotectant transport system	K05845+K05846+K05847	Mineral and organic ion transport system	128	179	101	143	78	128	280	275	227	90	45	109	276	178	233	127	97	77
M00210+01	Phospholipid transport system	K07323+K02067+K02066+K02065+K07122	Saccharide, polyol, and lipid transport system	496	425	572	856	653	487	455	556	593	483	578	596	404	567	528	550	577	548
M00211+01	Putative ABC transport system	K02069+K02068	Saccharide, polyol, and lipid transport system	205	279	160	597	308	370	335	326	273	289	134	301	333	225	286	164	129	108
M00212+01	Ribose transport system	K10439+K10440+K10441	Saccharide, polyol, and lipid transport system	412	439	327	1817	858	1336	478	576	500	1079	338	738	693	469	620	511	372	352
M00213+01	L-Arabinose transport system	K10537+K10538+K10539	Saccharide, polyol, and lipid transport system	30	31	16	28	17	25	35	33	32	15	6	14	27	20	25	22	14	12
M00214+01	Methyl-galactoside transport system	K10540+K10541+K10542	Saccharide, polyol, and lipid transport system	56	50	36	295	195	142	44	53	56	123	70	165	83	53	71	100	64	77
M00215+01	D-Xylose transport system	K10543+K10544+K10545	Saccharide, polyol, and lipid transport system	20	17	11	40	39	25	20	27	26	59	82	115	42	37	35	57	46	47
M00216+01	Multiple sugar transport system	K10546+K10547+K10548	Saccharide, polyol, and lipid transport system	215	225	106	1237	482	1029	261	373	277	858	193	465	516	273	424	280	195	172
M00217+01	D-Allose transport system	K10549+K10550+K10551	Saccharide, polyol, and lipid transport system	22	14	8	10	6	6	10	15	14	5	2	6	26	15	20	16	9	10
M00219+01	AI-2 transport system	K10555+K10556+K10557+K10558	Saccharide, polyol, and lipid transport system	20	13	7	5	3	3	8	14	12	3	1	3	25	14	19	3	2	2
M00220+01	Rhamnose transport system	K10559+K10560+K10561+K10562	Saccharide, polyol, and lipid transport system	47	50	29	233	141	120	59	62	58	76	36	91	96	70	83	89	53	60
M00221+01	Putative simple sugar transport system	K02058+K02057+K02056	Saccharide, polyol, and lipid transport system	276	316	180	1683	752	1240	368	468	381	1019	280	649	614	350	522	425	297	286
M00222+01	Phosphate transport system	K02040+K02037+K02038+K02036	Phosphate and amino acid transport system	1222	1259	1234	2965	2171	2136	1334	1597	1419	2088	1619	2147	1366	1333	1450	1603	1586	1403
M00223+01	Phosphonate transport system	K02044+K02042+K02041	Phosphate and amino acid transport system	111	108	89	138	126	82	103	111	117	88	112	98	129	119	132	188	209	204
M00224+01	Fluoroquinolone transport system	K16905+K16906+K16907	ABC-2 type and other transport systems	47	47	37	36	32	24	55	58	61	28	38	46	68	59	61	44	33	35
M00227+01	Glutamine transport system	K10036+K10037+K10038	Phosphate and amino acid transport system	58	76	41	59	28	56	139	134	96	47	20	53	150	87	124	37	48	28
M00228+01	Putative glutamine transport system	K10039+K10040+K10041	Phosphate and amino acid transport system	23	14	8	6	4	4	12	19	16	5	3	5	27	17	21	14	25	13
M00229+01	Arginine transport system	(K09996,K09997)+K09998+K09999+K10000	Phosphate and amino acid transport system	1	1	1	0	0	0	0	1	1	0	1	1	0	0	0	1	0	0
M00230+01	Glutamate/aspartate transport system	K10001+K10002+K10003+K10004	Phosphate and amino acid transport system	17	14	9	6	4	5	13	12	10	5	2	5	11	13	12	10	11	8
M00232+01	General L-amino acid transport system	K09969+K09970+K09971+K09972	Phosphate and amino acid transport system	5	3	2	1	1	1	2	3	3	1	1	1	4	3	3	2	1	1
M00233+01	Glutamate transport system	K10005+K10006+K10007+K10008	Phosphate and amino acid transport system	181	201	83	1178	421	1007	294	396	270	811	110	338	540	266	445	220	156	125
M00234+01	Cystine transport system	K02424+K10009+K10010	Phosphate and amino acid transport system	4	3	2	2	1	2	6	9	6	2	1	1	22	12	16	5	18	6
M00236+01	Putative polar amino acid transport system	K02030+K02029+K02028	Phosphate and amino acid transport system	960	1004	885	2667	1883	1967	1055	1310	1140	1906	1349	1921	1254	1074	1257	1478	1407	1271
M00237+01	Branched-chain amino acid transport system	K01999+K01997+K01998+K01995+K01996	Phosphate and amino acid transport system	781	855	614	2248	1219	1665	966	1120	953	1463	666	1291	1178	847	1074	968	781	697
M00238+01	D-Methionine transport system	K02073+K02072+K02071	Phosphate and amino acid transport system	356	368	186	1563	683	1216	444	612	441	981	220	568	781	426	638	426	320	282
M00239+01	Peptides/nickel transport system	K02035+K02033+K02034+K02031+K02032	Peptide and nickel transport system	1129	1163	1104	3067	2351	2208	1276	1570	1375	2126	1738	2152	1358	1224	1382	1523	1431	1263
M00240+01	Iron complex transport system	K02016+K02015+K02013	Metallic cation, iron-siderophore and vitamin B12 transport system	1177	1236	1163	3089	2294	2186	1300	1506	1325	2166	1662	2392	1352	1243	1388	1802	1676	1533
M00241+01	Vitamin B12 transport system	K06858+K06073+K06074	Metallic cation, iron-siderophore and vitamin B12 transport system	1	2	2	0	0	0	3	1	2	0	0	0	1	1	1	0	0	0
M00242+01	Zinc transport system	K09815+K09816+K09817	Metallic cation, iron-siderophore and vitamin B12 transport system	711	787	807	1321	1332	866	837	896	841	996	1107	1439	672	718	745	1036	1049	905
M00243+01	Manganese/iron transport system	K09818+K09819+K09820	Metallic cation, iron-siderophore and vitamin B12 transport system	35	42	22	60	31	51	51	43	40	39	15	39	32	24	29	28	20	16
M00244+01	Putative zinc/manganese transport system	K02077+K02075+K02074	Metallic cation, iron-siderophore and vitamin B12 transport system	38	49	27	67	38	56	59	49	47	37	31	48	37	28	34	31	20	17
M00245+01	Cobalt/nickel transport system	K02009+K02008+K02007+K02006	Metallic cation, iron-siderophore and vitamin B12 transport system	700	757	695	2323	1714	1742	763	953	808	1795	1297	1896	827	720	853	1404	1270	1140
M00246+01	Nickel transport system	(K16915,K02009)-K10094+K02008+K02007+K02006	Metallic cation, iron-siderophore and vitamin B12 transport system	728	785	715	2330	1720	1746	785	979	832	1799	1304	1907	842	737	870	1421	1284	1152
M00247+01	Putative ABC transport system	K01989+K05832+K05833	Metallic cation, iron-siderophore and vitamin B12 transport system	402	438	222	1648	744	1286	555	707	545	1096	369	746	832	464	692	536	429	385
M00249+01	Capsular polysaccharide transport system	K09688+K10107+K09689	ABC-2 type and other transport systems	8	9	6	6	3	3	2	3	3	10	3	9	2	1	1	1	0	0
M00250+01	Lipopolysaccharide transport system	K09690+K09691	ABC-2 type and other transport systems	150	169	156	466	547	332	192	186	177	279	415	295	148	152	160	278	246	210
M00251+01	Teichoic acid transport system	K09692+K09693	ABC-2 type and other transport systems	12	12	8	9	6	7	13	17	12	5	4	7	26	17	20	9	8	6
M00252+01	Lipooligosaccharide transport system	K09694+K09695	ABC-2 type and other transport systems	409	444	298	1338	585	1124	435	533	417	904	241	548	596	395	535	373	276	238
M00253+01	Sodium transport system	K09696+K09697	ABC-2 type and other transport systems	65	65	81	118	132	66	46	60	65	69	122	94	50	83	72	130	170	166
M00254+01	ABC-2 type transport system	K01992+K01990	ABC-2 type and other transport systems	1297	1331	1309	3418	2757	2406	1367	1637	1461	2366	2109	2588	1462	1401	1538	1949	1834	1687
M00255+01	Lipoprotein-releasing system	K09808+K09810	ABC-2 type and other transport systems	806	768	978	1697	1746	1012	753	924	904	1298	1650	1845	578	872	791	1401	1457	1333
M00256+01	Cell division transport system	K09811+K09812	ABC-2 type and other transport systems	681	650	593	2327	1489	1683	747	978	834	1536	1054	1250	1035	818	994	926	777	746
M00257+01	Hemin transport system	K09813+K09814	ABC-2 type and other transport systems	3	3	2	1	1	1	3	3	3	1	1	1	3	3	3	1	1	1
M00258+01	Putative ABC transport system	K02004+K02003	ABC-2 type and other transport systems	1335	1341	1338	3473	2826	2443	1411	1714	1524	2455	2236	2664	1479	1448	1570	1981	1901	1733
M00259+01	Heme transport system	K02195+K02194+K02193	ABC-2 type and other transport systems	135	126	139	372	233	220	162	172	192	213	191	231	166	154	178	141	132	131
M00260+01	DNA polymerase III complex, bacteria	K02337+(K03763,K02342,K14159)-K02345+K02338+K02340+K02341+K02343-K02339-K02344	DNA polymerase	947	904	824	2921	1962	2029	1025	1293	1147	1865	1420	1730	1280	1074	1255	1300	1144	1101
M00264+01	DNA polymerase II complex, archaea	K02322+K02323	DNA polymerase	406	448	530	561	876	419	395	442	395	599	830	952	205	383	323	688	763	638
M00265+01	PTS system, glucose-specific II component	K02777+K02778+K02779	Phosphotransferase system (PTS)	37	38	27	8	6	6	37	46	42	5	4	9	22	24	26	19	31	16
M00266+01	PTS system, maltose/glucose-specific II component	K02777+K02790+K02791	Phosphotransferase system (PTS)	9	8	6	1	1	1	5	9	4	1	1	1	2	3	2	6	23	9
M00267+01	PTS system, N-acetylglucosamine-specific II component	K02802+K02803+K02804	Phosphotransferase system (PTS)	192	218	92	1191	427	1018	318	421	294	818	117	354	551	279	459	237	169	137
M00268+01	PTS system, alpha-glucoside-specific II component	K02777+K02749+K02750	Phosphotransferase system (PTS)	9	8	6	1	1	1	5	9	4	1	1	1	2	3	2	6	23	9
M00269+01	PTS system, sucrose-specific II component	K02808+K02809+K02810	Phosphotransferase system (PTS)	56	74	40	59	28	56	138	131	93	46	20	53	149	87	124	37	48	28
M00270+01	PTS system, trehalose-specific II component	(K02777,K02817)+K02818+K02819	Phosphotransferase system (PTS)	9	8	6	1	1	1	5	9	4	1	1	1	2	3	2	6	23	9
M00271+01	PTS system, beta-glucoside-specific II component	K02755+K02756+K02757	Phosphotransferase system (PTS)	230	251	95	1177	417	1008	273	424	282	794	99	303	504	241	403	252	182	142
M00272+01	PTS system, beta-glucoside (arbutin/salicin/cellobiose)-specific II component	K02777+K02752+K02753	Phosphotransferase system (PTS)	9	8	6	1	1	1	5	9	4	1	1	1	2	3	2	6	23	9
M00273+01	PTS system, fructose-specific II component	K02768+K02769+K02770	Phosphotransferase system (PTS)	265	286	142	1220	469	1035	309	469	334	839	191	359	552	313	464	308	251	208
M00274+01	PTS system, mannitol-specific II component	K02798+K02799+K02800	Phosphotransferase system (PTS)	173	176	70	1157	412	983	216	357	240	791	100	306	449	215	369	242	180	139
M00275+01	PTS system, cellobiose-specific II component	K02759+K02760+K02761	Phosphotransferase system (PTS)	18	19	15	27	24	19	16	16	14	33	29	55	16	17	17	24	40	23
M00276+01	PTS system, mannose-specific II component	K02793+K02794+K02795+K02796	Phosphotransferase system (PTS)	113	132	98	335	186	194	145	154	168	187	109	250	135	112	138	118	94	79
M00277+01	PTS system, N-acetylgalactosamine-specific II component	K02744+K02745+K02746+K02747	Phosphotransferase system (PTS)	8	7	5	1	1	1	4	6	3	0	1	1	1	1	1	2	3	2
M00279+01	PTS system, galactitol-specific II component	K02773+K02774+K02775	Phosphotransferase system (PTS)	11	10	7	8	6	5	8	11	7	4	4	7	7	6	7	17	12	11
M00280+01	PTS system, glucitol/sorbitol-specific II component	K02781+K02782+K02783	Phosphotransferase system (PTS)	62	82	43	66	30	63	145	137	99	49	20	55	155	90	129	36	31	23
M00281+01	PTS system, lactose-specific II component	K02786+K02787+K02788	Phosphotransferase system (PTS)	1	0	1	0	0	0	1	2	1	0	0	0	0	0	0	4	17	6
M00283+01	PTS system, ascorbate-specific II component	K02821+K02822+K03475	Phosphotransferase system (PTS)	27	30	17	20	12	17	28	29	21	7	4	9	28	26	25	23	30	17
M00287+01	PTS system, galactosamine-specific II component	K02744+K10984+K10985+K10986	Phosphotransferase system (PTS)	8	7	5	1	1	1	4	6	3	0	1	1	1	1	1	2	3	2
M00288+01	RPA complex	K07466+(K10739,K10741)+K10740	Replication system	310	360	430	491	787	376	326	371	328	539	748	808	151	293	243	614	709	580
M00290+01	Holo-TFIIH complex	K03141+K03142+K03143+K03144+K10843+K10844+K10845+K02202+K06634+K10842	Repair system	135	161	145	338	238	174	167	148	161	182	206	309	182	158	179	199	161	165
M00295+01	BRCA1-associated genome surveillance complex (BASC)	K10605+K08735+K08737+K08734+K10858+K10754+K10755+K10756+K04802+K10865+K10866+K10867+K10901+K04728	Repair system	406	448	530	561	876	419	395	442	395	599	830	952	205	383	323	688	763	638
M00298+01	Multidrug/hemolysin transport system	K11051+K11050	ABC-2 type and other transport systems	34	22	12	23	20	15	16	29	24	12	11	18	44	31	33	15	25	14
M00299+01	Spermidine/putrescine transport system	K11069+K11070+K11071+K11072	Mineral and organic ion transport system	180	179	168	455	342	247	193	201	223	255	271	380	223	200	223	312	324	310
M00300+01	Putrescine transport system	K11073+K11074+K11075+K11076	Mineral and organic ion transport system	1	2	1	1	0	1	2	2	2	0	0	0	1	1	1	1	0	0
M00303+01	PTS system, N-acetylmuramic acid-specific II component	K02777+K11191+K11192	Phosphotransferase system (PTS)	9	8	6	1	1	1	5	9	4	1	1	1	2	3	2	6	23	9
M00304+01	PTS system, fructose-specific II component	K11194+K11195+K11196+K02771	Phosphotransferase system (PTS)	0	0	0	0	0	0	0	1	0	0	0	0	0	1	1	1	3	1
M00306+01	PTS system, fructose-specific II-like component	K11201+K11202+K11203	Phosphotransferase system (PTS)	13	14	11	12	8	9	11	12	9	5	4	10	7	7	8	7	6	5
M00307+01	Pyruvate oxidation, pyruvate => acetyl-CoA	((K00163,K00161+K00162)+K00627+K00382),K00169+K00170+K00171+K00172,K03737	Central carbohydrate metabolism	1336	1331	1338	3407	2761	2401	1403	1715	1522	2369	2161	2582	1453	1424	1545	1926	1831	1679
M00308+01	Semi-phosphorylative Entner-Doudoroff pathway, gluconate => glycerate-3P	K05308	Central carbohydrate metabolism	1	2	1	13	9	9	2	2	2	8	5	13	1	1	1	6	4	4
M00308+02	Semi-phosphorylative Entner-Doudoroff pathway, gluconate => glycerate-3P	K00874	Central carbohydrate metabolism	172	202	149	365	330	219	278	264	240	319	371	582	300	221	269	386	278	312
M00308+03	Semi-phosphorylative Entner-Doudoroff pathway, gluconate => glycerate-3P	K01625	Central carbohydrate metabolism	183	206	171	567	468	305	270	268	243	382	413	655	326	239	296	445	315	361
M00308+04	Semi-phosphorylative Entner-Doudoroff pathway, gluconate => glycerate-3P	(K00134	Central carbohydrate metabolism	788	791	691	2781	1822	1927	873	1101	969	1744	1269	1627	1168	945	1130	1225	1040	1022
M00308+05	Semi-phosphorylative Entner-Doudoroff pathway, gluconate => glycerate-3P	K00927,K00131,K18978)	Central carbohydrate metabolism	1333	1330	1336	3457	2813	2432	1409	1720	1528	2444	2236	2657	1476	1448	1568	1975	1898	1729
M00309+01	Non-phosphorylative Entner-Doudoroff pathway, gluconate/galactonate => glycerate	K05308	Central carbohydrate metabolism	1	2	1	13	9	9	2	2	2	8	5	13	1	1	1	6	4	4
M00309+03	Non-phosphorylative Entner-Doudoroff pathway, gluconate/galactonate => glycerate	(K18020+K18021+K18022,K18128,K03738)	Central carbohydrate metabolism	473	446	479	917	736	527	460	499	496	544	536	798	427	498	486	646	633	585
M00314+01	Bacitracin transport system	K11632+K11631	ABC-2 type and other transport systems	0	0	0	3	2	3	0	0	0	2	1	2	0	0	0	0	0	0
M00319+01	Manganese/zinc/iron transport system	K11707+K11708+K11709+K11710	Metallic cation, iron-siderophore and vitamin B12 transport system	7	13	9	26	15	16	14	11	12	18	9	25	7	6	7	17	13	15
M00320+01	Lipopolysaccharide export system	K07091+K11720+K06861	ABC-2 type and other transport systems	541	461	617	1272	1020	671	492	607	644	771	912	1134	465	623	592	882	799	827
M00323+01	Urea transport system	K11959+K11960+K11961+K11962+K11963	Phosphate and amino acid transport system	50	70	37	63	29	57	136	127	95	58	26	70	149	85	123	36	29	23
M00324+01	Dipeptide transport system	K12368+K12369+K12370+K12371+K12372	Peptide and nickel transport system	10	10	8	11	5	11	10	11	10	6	4	5	9	9	10	7	6	5
M00325+01	alpha-Hemolysin/cyclolysin transport system	K11004+K11003+K12340	Bacterial secretion system	353	312	409	876	674	469	330	404	443	529	612	740	338	451	434	640	578	603
M00326+01	RTX toxin transport system	K12530+K12531+K12532+K12340	Bacterial secretion system	344	309	399	876	674	469	329	403	442	529	612	740	338	451	434	640	578	603
M00328+01	Hemophore/metalloprotease transport system	K12536+K12537+K12538	Bacterial secretion system	9	12	7	8	3	5	4	5	5	11	3	10	5	3	4	1	1	1
M00330+01	Adhesin protein transport system	K12541+K12542+K12543	Bacterial secretion system	28	38	29	230	107	127	65	66	80	115	42	129	70	44	70	51	26	28
M00331+01	Type II general secretion pathway	K02453+K02452+K02455+K02456+K02457+K02458+K02459+K02460+K02461+K02462+K02454+(K02464,K02654)-K02450-K02451-K02463-K02465	Bacterial secretion system	402	395	427	1059	912	637	433	487	506	612	720	710	372	411	419	568	565	524
M00332+01	Type III secretion system	K03224+K03226+K03227+K03228+K03229+K03230+K03225-K03223-K04054+K03222-K03220+K03219-K03221-K04057-K04056-K04053-K04059-K04058	Bacterial secretion system	9	11	10	28	16	16	13	15	18	14	12	24	8	10	11	31	21	22
M00333+01	Type IV secretion system	K03199+K03196-K03198-K03201+K03203+K03195-K03194-K03197-K03200-K03202+K03204+K03205	Bacterial secretion system	302	335	150	1276	491	1090	405	528	374	891	183	454	676	354	548	356	272	228
M00334+01	Type VI secretion system	(K11902,K11910,K11911)+K11901+K11900+K11903+(K11897,K11905,K11919)+K11896+K11895+K11907+K11904+K11906+K11893+K11892+K11891	Bacterial secretion system	97	125	107	149	139	100	139	129	132	93	97	149	98	99	103	184	164	144
M00335+01	Sec (secretion) system	(K03072+K03074,K12257)+K03073+K03075-K13301+K03076+K03210+K03217+K03070+K03110-K03071-K03106	Bacterial secretion system	1350	1347	1350	3477	2833	2445	1417	1731	1539	2461	2246	2676	1482	1454	1574	1984	1904	1736
M00336+01	Twin-arginine translocation (Tat) system	K03116-K03117+K03118-K03425	Bacterial secretion system	742	754	604	2460	1334	1735	903	1113	966	1554	870	1395	1145	862	1081	1029	790	783
M00338+01	Cysteine biosynthesis, homocysteine + serine => cysteine	(K01697,K10150)	Cysteine and methionine metabolism	23	20	32	52	50	33	18	26	30	39	72	45	15	32	24	34	53	42
M00338+02	Cysteine biosynthesis, homocysteine + serine => cysteine	K01758	Cysteine and methionine metabolism	5	4	7	33	23	22	5	7	8	13	16	13	4	9	8	12	18	16
M00339+01	RaxAB-RaxC type I secretion system	K13408+K13409+K12340	Bacterial secretion system	344	309	399	876	674	469	329	403	442	529	612	740	338	451	434	640	578	603
M00342+01	Bacterial proteasome	K03432+K03433+K13527+K13571	Proteasome	687	773	661	1804	1321	1490	811	995	776	1442	948	1309	873	717	859	969	953	794
M00343+01	Archaeal proteasome	K03432+K03433+K03420	Proteasome	669	748	649	1790	1316	1477	783	971	756	1438	946	1304	854	705	843	960	948	790
M00344+02	Formaldehyde assimilation, xylulose monophosphate pathway	K00863	Methane metabolism	7	8	6	3	3	3	11	10	12	1	1	4	5	4	4	1	1	1
M00344+03	Formaldehyde assimilation, xylulose monophosphate pathway	K01624	Methane metabolism	868	806	720	2767	1807	1928	917	1180	1022	1749	1238	1547	1194	979	1159	1176	1012	979
M00344+04	Formaldehyde assimilation, xylulose monophosphate pathway	K03841	Methane metabolism	264	297	291	554	488	320	323	324	315	408	485	637	245	269	273	427	348	345
M00345+01	Formaldehyde assimilation, ribulose monophosphate pathway	((K08093,K13812)	Methane metabolism	392	424	500	578	869	438	381	442	393	600	800	887	219	374	327	670	752	622
M00345+02	Formaldehyde assimilation, ribulose monophosphate pathway	K08094,K13831)	Methane metabolism	456	492	559	614	907	459	434	488	439	623	841	973	244	417	357	720	786	659
M00345+03	Formaldehyde assimilation, ribulose monophosphate pathway	(K00850,K16370)	Methane metabolism	488	482	383	1613	792	1251	548	754	630	1053	399	673	816	615	768	564	476	423
M00345+04	Formaldehyde assimilation, ribulose monophosphate pathway	K01624	Methane metabolism	868	806	720	2767	1807	1928	917	1180	1022	1749	1238	1547	1194	979	1159	1176	1012	979
M00346+01	Formaldehyde assimilation, serine pathway	K00600	Methane metabolism	1344	1342	1345	3471	2827	2441	1413	1727	1535	2455	2240	2667	1478	1448	1569	1973	1894	1726
M00346+02	Formaldehyde assimilation, serine pathway	K00830	Methane metabolism	28	35	19	68	50	58	44	37	37	32	23	36	26	20	24	32	29	20
M00346+03	Formaldehyde assimilation, serine pathway	K00018	Methane metabolism	85	93	82	443	317	233	87	90	94	267	251	435	84	77	84	273	181	216
M00346+04	Formaldehyde assimilation, serine pathway	K11529	Methane metabolism	272	281	233	823	561	457	290	312	332	456	374	637	335	279	334	517	457	456
M00346+05	Formaldehyde assimilation, serine pathway	K01689	Methane metabolism	1240	1258	1225	3335	2714	2361	1329	1634	1435	2369	2161	2525	1398	1338	1475	1886	1823	1654
M00346+06	Formaldehyde assimilation, serine pathway	K01595	Methane metabolism	177	181	83	1199	444	1009	218	356	248	840	135	378	453	224	379	270	204	163
M00346+07	Formaldehyde assimilation, serine pathway	K00024	Methane metabolism	456	482	307	1765	850	1361	581	729	565	1197	531	904	848	520	734	707	523	521
M00346+09	Formaldehyde assimilation, serine pathway	K08691	Methane metabolism	3	1	1	0	0	0	1	1	1	0	0	0	1	3	2	0	1	0
M00348+01	Glutathione transport system	K13889+K13890+K13891+K13892	Peptide and nickel transport system	213	235	91	1192	430	1010	250	374	253	804	113	346	523	259	416	318	224	198
M00349+01	Microcin C transport system	K13893+K13894+K13895+K13896	Peptide and nickel transport system	31	23	42	25	38	15	14	29	33	47	88	70	18	33	27	25	30	32
M00350+01	Capsaicin biosynthesis, L-Phenylalanine => Capsaicin	(K10775,K13064)	0	1	2	1	1	1	1	7	8	8	1	1	2	1	0	1	1	0	0
M00350+04	Capsaicin biosynthesis, L-Phenylalanine => Capsaicin	K00588	0	172	101	196	239	263	126	101	160	163	205	356	357	122	203	180	351	313	325
M00355+01	Spliceosome, 35S U5-snRNP	K11086+K11087+K11096+K11088+K11097+K11098+K11099+K12856+K12854+K12852+K12857+K10599+K12860+K12861+K12862+K12863+K06063+K12867+K12868+K12869+K12870+K12871+K12872+K12873+K12874+K09564+K12733+K12816+K13117+K03283+K13123	Spliceosome	1	0	1	3	6	2	0	0	0	2	8	1	0	1	0	3	7	6
M00356+01	Methanogenesis, methanol => methane	K14080+K04480+K14081	Methane metabolism	6	8	7	7	7	4	7	6	7	6	7	11	7	9	8	8	7	7
M00356+02	Methanogenesis, methanol => methane	K00399+K00401+K00402	Methane metabolism	368	397	481	512	801	385	345	397	357	547	759	860	186	348	296	622	685	581
M00356+03	Methanogenesis, methanol => methane	K03388+K03389+K03390	Methane metabolism	585	607	731	1018	1177	695	591	686	667	893	1118	1289	427	650	595	897	957	827
M00357+01	Methanogenesis, acetate => methane	(K00925	Methane metabolism	784	737	686	2511	1464	1730	737	981	873	1590	1003	1466	1035	877	1019	1152	987	970
M00357+02	Methanogenesis, acetate => methane	(K00625,K13788),K01895)	Methane metabolism	1045	1150	1022	2588	1854	1946	1186	1394	1199	1878	1370	1825	1260	1099	1271	1458	1459	1260
M00357+03	Methanogenesis, acetate => methane	(K00193+K00197+K00194)	Methane metabolism	386	408	467	561	829	425	347	400	367	576	776	896	209	349	308	658	719	617
M00357+04	Methanogenesis, acetate => methane	(K00577+K00578+K00579+K00580+K00581-K00582-K00583+K00584)	Methane metabolism	362	423	492	519	817	391	380	412	370	558	780	887	187	346	290	654	732	609
M00357+05	Methanogenesis, acetate => methane	(K00399+K00401+K00402)	Methane metabolism	368	397	481	512	801	385	345	397	357	547	759	860	186	348	296	622	685	581
M00357+06	Methanogenesis, acetate => methane	(K03388+K03389+K03390)	Methane metabolism	585	607	731	1018	1177	695	591	686	667	893	1118	1289	427	650	595	897	957	827
M00358+01	Coenzyme M biosynthesis	K08097	Methane metabolism	52	21	54	50	61	40	28	74	71	46	82	35	47	105	85	28	47	37
M00358+02	Coenzyme M biosynthesis	K05979	Methane metabolism	192	145	214	185	215	114	173	229	253	163	283	235	190	269	246	191	202	189
M00358+03	Coenzyme M biosynthesis	K05884	Methane metabolism	141	96	158	187	227	115	72	139	142	155	252	241	101	189	154	183	223	218
M00358+04	Coenzyme M biosynthesis	K13039+K06034	Methane metabolism	247	273	354	443	742	334	229	292	263	515	722	763	114	236	196	561	660	548
M00359+01	Aminoacyl-tRNA biosynthesis, eukaryotes	K01872	Aminoacyl tRNA	1341	1335	1337	3416	2778	2410	1399	1714	1518	2407	2206	2597	1466	1441	1558	1948	1872	1703
M00359+02	Aminoacyl-tRNA biosynthesis, eukaryotes	K01887	Aminoacyl tRNA	1261	1286	1273	3411	2773	2393	1324	1616	1444	2419	2187	2628	1438	1390	1521	1949	1876	1711
M00359+03	Aminoacyl-tRNA biosynthesis, eukaryotes	K01893	Aminoacyl tRNA	425	366	477	1171	883	613	380	468	508	668	771	978	445	552	534	751	713	718
M00359+04	Aminoacyl-tRNA biosynthesis, eukaryotes	K01876	Aminoacyl tRNA	933	893	817	2426	1429	1742	1005	1261	1107	1609	1070	1536	1240	1050	1217	1204	1057	1007
M00359+05	Aminoacyl-tRNA biosynthesis, eukaryotes	K01883	Aminoacyl tRNA	908	896	799	2860	1909	1994	1006	1238	1094	1805	1330	1691	1239	1022	1210	1238	1068	1025
M00359+06	Aminoacyl-tRNA biosynthesis, eukaryotes	K01886	Aminoacyl tRNA	745	772	616	2524	1436	1759	881	1083	953	1582	920	1450	1181	894	1110	1149	947	943
M00359+07	Aminoacyl-tRNA biosynthesis, eukaryotes	K01885	Aminoacyl tRNA	870	846	747	2801	1833	1964	978	1233	1086	1817	1349	1640	1218	1010	1189	1217	1044	1017
M00359+08	Aminoacyl-tRNA biosynthesis, eukaryotes	K01880	Aminoacyl tRNA	776	804	853	1346	1741	934	798	902	805	1178	1733	1752	681	833	793	1188	1211	1097
M00359+09	Aminoacyl-tRNA biosynthesis, eukaryotes	K01892	Aminoacyl tRNA	1043	1010	1159	2213	2327	1373	1060	1259	1177	1613	2078	2266	953	1144	1119	1682	1684	1544
M00359+10	Aminoacyl-tRNA biosynthesis, eukaryotes	K01870	Aminoacyl tRNA	1138	1092	1178	3286	2663	2282	1118	1432	1306	2336	2129	2514	1206	1242	1333	1858	1772	1635
M00359+11	Aminoacyl-tRNA biosynthesis, eukaryotes	K01869	Aminoacyl tRNA	956	928	856	2937	1988	2043	1048	1315	1152	1864	1425	1739	1272	1089	1258	1318	1177	1112
M00359+12	Aminoacyl-tRNA biosynthesis, eukaryotes	K04567	Aminoacyl tRNA	906	841	783	2611	1771	1875	913	1171	1030	1713	1310	1516	1162	1010	1156	1157	1051	992
M00359+13	Aminoacyl-tRNA biosynthesis, eukaryotes	K01874	Aminoacyl tRNA	1272	1287	1285	3421	2778	2400	1360	1663	1478	2426	2207	2631	1443	1394	1518	1944	1867	1700
M00359+14	Aminoacyl-tRNA biosynthesis, eukaryotes	(K01889+K01890)	Aminoacyl tRNA	1316	1309	1318	3431	2789	2415	1380	1703	1507	2446	2226	2643	1460	1429	1550	1943	1865	1701
M00359+15	Aminoacyl-tRNA biosynthesis, eukaryotes	K01881	Aminoacyl tRNA	1222	1217	1211	3364	2716	2369	1298	1615	1418	2369	2134	2496	1389	1333	1460	1878	1812	1649
M00359+16	Aminoacyl-tRNA biosynthesis, eukaryotes	K01875	Aminoacyl tRNA	834	782	809	1808	1599	1075	873	1024	971	1121	1379	1535	903	930	959	1141	1039	1019
M00359+17	Aminoacyl-tRNA biosynthesis, eukaryotes	K01868	Aminoacyl tRNA	973	961	864	2719	1881	1963	1033	1265	1120	1808	1419	1670	1257	1078	1244	1290	1181	1096
M00359+18	Aminoacyl-tRNA biosynthesis, eukaryotes	K01867	Aminoacyl tRNA	1018	987	952	2997	2094	2076	1108	1344	1218	1950	1552	1927	1273	1149	1301	1410	1269	1197
M00359+19	Aminoacyl-tRNA biosynthesis, eukaryotes	K01866	Aminoacyl tRNA	1263	1249	1253	3216	2449	2262	1314	1635	1458	2331	1952	2539	1435	1382	1513	1911	1831	1680
M00359+20	Aminoacyl-tRNA biosynthesis, eukaryotes	K01873	Aminoacyl tRNA	934	854	877	2915	2058	2009	919	1188	1071	1874	1490	1789	1104	1056	1160	1355	1242	1158
M00360+01	Aminoacyl-tRNA biosynthesis, prokaryotes	K01872	Aminoacyl tRNA	1341	1335	1337	3416	2778	2410	1399	1714	1518	2407	2206	2597	1466	1441	1558	1948	1872	1703
M00360+02	Aminoacyl-tRNA biosynthesis, prokaryotes	K01887	Aminoacyl tRNA	1261	1286	1273	3411	2773	2393	1324	1616	1444	2419	2187	2628	1438	1390	1521	1949	1876	1711
M00360+03	Aminoacyl-tRNA biosynthesis, prokaryotes	(K01893,K01876,K09759)	Aminoacyl tRNA	1258	1258	1265	3373	2731	2374	1343	1652	1461	2376	2180	2558	1428	1379	1503	1911	1848	1677
M00360+04	Aminoacyl-tRNA biosynthesis, prokaryotes	K01883	Aminoacyl tRNA	908	896	799	2860	1909	1994	1006	1238	1094	1805	1330	1691	1239	1022	1210	1238	1068	1025
M00360+05	Aminoacyl-tRNA biosynthesis, prokaryotes	(K01886,K01885,K09698)	Aminoacyl tRNA	933	895	806	2913	1954	2026	1020	1285	1137	1860	1410	1724	1274	1069	1248	1295	1126	1094
M00360+06	Aminoacyl-tRNA biosynthesis, prokaryotes	((K01878+K01879),K14164,K01880)	Aminoacyl tRNA	1165	1166	1259	2107	2272	1368	1190	1359	1274	1583	2078	2258	1003	1210	1167	1673	1695	1543
M00360+07	Aminoacyl-tRNA biosynthesis, prokaryotes	K01892	Aminoacyl tRNA	1043	1010	1159	2213	2327	1373	1060	1259	1177	1613	2078	2266	953	1144	1119	1682	1684	1544
M00360+08	Aminoacyl-tRNA biosynthesis, prokaryotes	K01870	Aminoacyl tRNA	1138	1092	1178	3286	2663	2282	1118	1432	1306	2336	2129	2514	1206	1242	1333	1858	1772	1635
M00360+09	Aminoacyl-tRNA biosynthesis, prokaryotes	K01869	Aminoacyl tRNA	956	928	856	2937	1988	2043	1048	1315	1152	1864	1425	1739	1272	1089	1258	1318	1177	1112
M00360+10	Aminoacyl-tRNA biosynthesis, prokaryotes	(K04567,K04566)	Aminoacyl tRNA	1035	1010	951	2969	2080	2066	1091	1327	1170	1946	1558	1919	1276	1153	1290	1386	1264	1179
M00360+11	Aminoacyl-tRNA biosynthesis, prokaryotes	K01874	Aminoacyl tRNA	1272	1287	1285	3421	2778	2400	1360	1663	1478	2426	2207	2631	1443	1394	1518	1944	1867	1700
M00360+12	Aminoacyl-tRNA biosynthesis, prokaryotes	K01889+K01890	Aminoacyl tRNA	1316	1309	1318	3431	2789	2415	1380	1703	1507	2446	2226	2643	1460	1429	1550	1943	1865	1701
M00360+13	Aminoacyl-tRNA biosynthesis, prokaryotes	K01881	Aminoacyl tRNA	1222	1217	1211	3364	2716	2369	1298	1615	1418	2369	2134	2496	1389	1333	1460	1878	1812	1649
M00360+14	Aminoacyl-tRNA biosynthesis, prokaryotes	K01875	Aminoacyl tRNA	834	782	809	1808	1599	1075	873	1024	971	1121	1379	1535	903	930	959	1141	1039	1019
M00360+15	Aminoacyl-tRNA biosynthesis, prokaryotes	K01868	Aminoacyl tRNA	973	961	864	2719	1881	1963	1033	1265	1120	1808	1419	1670	1257	1078	1244	1290	1181	1096
M00360+16	Aminoacyl-tRNA biosynthesis, prokaryotes	K01867	Aminoacyl tRNA	1018	987	952	2997	2094	2076	1108	1344	1218	1950	1552	1927	1273	1149	1301	1410	1269	1197
M00360+17	Aminoacyl-tRNA biosynthesis, prokaryotes	K01866	Aminoacyl tRNA	1263	1249	1253	3216	2449	2262	1314	1635	1458	2331	1952	2539	1435	1382	1513	1911	1831	1680
M00360+18	Aminoacyl-tRNA biosynthesis, prokaryotes	K01873	Aminoacyl tRNA	934	854	877	2915	2058	2009	919	1188	1071	1874	1490	1789	1104	1056	1160	1355	1242	1158
M00360+19	Aminoacyl-tRNA biosynthesis, prokaryotes	0	Aminoacyl tRNA	348	373	459	503	817	381	327	392	345	554	767	827	163	322	268	623	712	590
M00360+21	Aminoacyl-tRNA biosynthesis, prokaryotes	0	Aminoacyl tRNA	136	117	187	236	153	118	113	161	173	87	98	82	92	186	149	62	57	56
M00361+01	Nucleotide sugar biosynthesis, eukaryotes	K00963	Nucleotide sugar	439	484	289	1906	1102	1483	576	720	562	1209	622	778	831	499	714	617	564	491
M00361+02	Nucleotide sugar biosynthesis, eukaryotes	K01784	Nucleotide sugar	961	918	851	2503	1764	1828	1019	1266	1119	1709	1380	1591	1196	1050	1199	1210	1079	1026
M00361+03	Nucleotide sugar biosynthesis, eukaryotes	K00972	Nucleotide sugar	17	20	19	40	34	25	17	16	19	27	29	57	14	15	15	32	24	23
M00361+04	Nucleotide sugar biosynthesis, eukaryotes	K00012	Nucleotide sugar	532	458	572	1247	1166	734	485	582	599	784	1079	1030	475	609	574	821	777	769
M00361+05	Nucleotide sugar biosynthesis, eukaryotes	K08678	Nucleotide sugar	266	212	272	448	307	277	226	286	308	282	311	349	259	308	318	311	309	285
M00361+06	Nucleotide sugar biosynthesis, eukaryotes	(K00966,K00971)	Nucleotide sugar	763	766	681	2471	1611	1790	836	1006	884	1552	1109	1298	1071	880	1050	1024	898	858
M00362+01	Nucleotide sugar biosynthesis, prokaryotes	K00963	Nucleotide sugar	439	484	289	1906	1102	1483	576	720	562	1209	622	778	831	499	714	617	564	491
M00362+02	Nucleotide sugar biosynthesis, prokaryotes	K00965	Nucleotide sugar	464	513	580	1045	1345	700	490	574	546	778	1122	1042	271	422	377	848	903	783
M00362+03	Nucleotide sugar biosynthesis, prokaryotes	(K01784,K17716)	Nucleotide sugar	961	918	851	2503	1764	1828	1019	1266	1119	1709	1380	1591	1196	1050	1199	1210	1079	1026
M00362+04	Nucleotide sugar biosynthesis, prokaryotes	(K00972,K04042,K11528)	Nucleotide sugar	537	521	426	1754	852	1341	578	805	678	1174	467	834	806	592	750	701	638	565
M00362+05	Nucleotide sugar biosynthesis, prokaryotes	K01791	Nucleotide sugar	228	214	223	404	373	225	212	223	233	281	362	562	222	226	234	456	356	375
M00362+06	Nucleotide sugar biosynthesis, prokaryotes	K00012	Nucleotide sugar	532	458	572	1247	1166	734	485	582	599	784	1079	1030	475	609	574	821	777	769
M00362+07	Nucleotide sugar biosynthesis, prokaryotes	(K00966,K00971,K16011,K16881)	Nucleotide sugar	823	793	734	2511	1662	1821	892	1104	968	1611	1213	1352	1097	943	1094	1061	945	901
M00364+01	C10-C20 isoprenoid biosynthesis, bacteria	K01823	Terpenoid backbone biosynthesis	244	228	214	235	194	179	235	288	277	209	264	210	275	283	289	223	198	188
M00364+02	C10-C20 isoprenoid biosynthesis, bacteria	(K00795,K13789,K13787)	Terpenoid backbone biosynthesis	473	548	355	1462	684	1205	584	712	590	1045	392	742	754	499	671	571	440	387
M00365+01	C10-C20 isoprenoid biosynthesis, archaea	K01823	Terpenoid backbone biosynthesis	244	228	214	235	194	179	235	288	277	209	264	210	275	283	289	223	198	188
M00365+02	C10-C20 isoprenoid biosynthesis, archaea	K13787	Terpenoid backbone biosynthesis	365	414	253	1305	570	1102	435	573	429	916	283	522	633	393	543	392	313	262
M00366+01	C10-C20 isoprenoid biosynthesis, plants	K01823	Terpenoid backbone biosynthesis	244	228	214	235	194	179	235	288	277	209	264	210	275	283	289	223	198	188
M00366+04	C10-C20 isoprenoid biosynthesis, plants	K13789	Terpenoid backbone biosynthesis	107	131	100	151	109	101	146	137	159	108	80	180	120	105	126	176	125	123
M00367+01	C10-C20 isoprenoid biosynthesis, non-plant eukaryotes	K01823	Terpenoid backbone biosynthesis	244	228	214	235	194	179	235	288	277	209	264	210	275	283	289	223	198	188
M00368+01	Ethylene biosynthesis, methionine => ethylene	K00789	Cysteine and methionine metabolism	1321	1322	1317	3057	2340	2198	1390	1701	1507	2298	1928	2532	1440	1413	1530	1902	1818	1655
M00372+01	Abscisic acid biosynthesis, beta-carotene => abscisic acid	(K15746,K15747)	Other terpenoid biosynthesis	35	13	38	22	34	14	9	14	14	23	61	24	10	19	14	10	13	12
M00373+01	Ethylmalonyl pathway	K00626	Other carbohydrate metabolism	759	847	835	1467	1509	955	855	904	842	1086	1336	1593	682	752	765	1157	1231	1093
M00373+02	Ethylmalonyl pathway	K00023	Other carbohydrate metabolism	1	2	2	3	4	2	4	3	4	10	23	27	1	1	2	3	2	2
M00373+03	Ethylmalonyl pathway	K17865	Other carbohydrate metabolism	37	39	40	223	150	108	33	39	42	85	55	118	47	43	50	71	51	56
M00373+08	Ethylmalonyl pathway	K08691	Other carbohydrate metabolism	3	1	1	0	0	0	1	1	1	0	0	0	1	3	2	0	1	0
M00373+09	Ethylmalonyl pathway	K14451,K01965+K01966	Other carbohydrate metabolism	489	412	393	1529	833	1212	483	691	542	1138	682	857	816	642	779	654	604	590
M00373+10	Ethylmalonyl pathway	K05606	Other carbohydrate metabolism	609	588	524	2096	1184	1497	667	839	711	1353	783	1174	944	752	912	896	764	759
M00373+11	Ethylmalonyl pathway	K01847	Other carbohydrate metabolism	459	440	347	1657	843	1267	520	723	558	1131	585	777	812	592	754	640	554	548
M00374+01	Dicarboxylate-hydroxybutyrate cycle	K00169+K00170+K00171+K00172	Carbon fixation	686	753	781	1379	1620	910	731	815	747	956	1293	1352	495	637	604	1032	1034	905
M00374+02	Dicarboxylate-hydroxybutyrate cycle	K01007	Carbon fixation	467	522	585	879	1063	602	492	538	507	813	956	1177	298	455	419	846	900	760
M00374+03	Dicarboxylate-hydroxybutyrate cycle	K01595	Carbon fixation	177	181	83	1199	444	1009	218	356	248	840	135	378	453	224	379	270	204	163
M00374+04	Dicarboxylate-hydroxybutyrate cycle	K00024	Carbon fixation	456	482	307	1765	850	1361	581	729	565	1197	531	904	848	520	734	707	523	521
M00374+05	Dicarboxylate-hydroxybutyrate cycle	(K01676,K01677+K01678)	Carbon fixation	642	631	504	2238	1267	1591	667	870	737	1515	862	1439	924	688	860	1072	874	869
M00374+06	Dicarboxylate-hydroxybutyrate cycle	(K00239+K00240-K00241-K18860)	Carbon fixation	654	675	524	2146	1143	1579	798	982	832	1422	787	1214	1026	776	978	904	693	685
M00374+07	Dicarboxylate-hydroxybutyrate cycle	K01902+K01903	Carbon fixation	674	722	583	1898	1005	1463	829	962	841	1282	661	1023	1012	795	977	748	606	571
M00374+09	Dicarboxylate-hydroxybutyrate cycle	K14465	Carbon fixation	6	7	3	3	1	3	8	8	6	1	1	1	12	7	9	2	1	1
M00374+11	Dicarboxylate-hydroxybutyrate cycle	K14534	Carbon fixation	43	46	37	82	74	47	48	47	50	80	77	119	42	41	44	68	56	56
M00374+13	Dicarboxylate-hydroxybutyrate cycle	K00626	Carbon fixation	759	847	835	1467	1509	955	855	904	842	1086	1336	1593	682	752	765	1157	1231	1093
M00375+07	Hydroxypropionate-hydroxybutylate cycle	K05606	Carbon fixation	609	588	524	2096	1184	1497	667	839	711	1353	783	1174	944	752	912	896	764	759
M00375+08	Hydroxypropionate-hydroxybutylate cycle	K01848+K01849	Carbon fixation	216	215	240	454	343	253	229	243	258	268	253	409	185	211	209	244	223	214
M00375+10	Hydroxypropionate-hydroxybutylate cycle	K14465	Carbon fixation	6	7	3	3	1	3	8	8	6	1	1	1	12	7	9	2	1	1
M00375+12	Hydroxypropionate-hydroxybutylate cycle	K14534	Carbon fixation	43	46	37	82	74	47	48	47	50	80	77	119	42	41	44	68	56	56
M00375+14	Hydroxypropionate-hydroxybutylate cycle	K00626	Carbon fixation	759	847	835	1467	1509	955	855	904	842	1086	1336	1593	682	752	765	1157	1231	1093
M00376+01	3-Hydroxypropionate bi-cycle	K02160+K01961+K01962+K01963	Carbon fixation	685	707	802	1052	1222	712	691	789	748	861	1103	1227	450	641	585	1009	1070	924
M00376+05	3-Hydroxypropionate bi-cycle	K05606	Carbon fixation	609	588	524	2096	1184	1497	667	839	711	1353	783	1174	944	752	912	896	764	759
M00376+06	3-Hydroxypropionate bi-cycle	(K01847,K01848+K01849)	Carbon fixation	644	593	543	1914	1085	1424	683	913	759	1344	821	1142	966	776	931	853	758	742
M00376+08	3-Hydroxypropionate bi-cycle	K00239+K00240+K00241	Carbon fixation	654	675	524	2146	1143	1579	798	982	832	1422	787	1214	1026	776	978	904	693	685
M00376+09	3-Hydroxypropionate bi-cycle	K01679,K08691	Carbon fixation	111	80	117	147	123	100	91	140	141	131	217	154	120	188	164	117	130	127
M00377+01	Reductive acetyl-CoA pathway (Wood-Ljungdahl pathway)	K00198	Carbon fixation	421	441	507	594	891	443	379	446	407	620	834	976	233	389	342	699	758	645
M00377+02	Reductive acetyl-CoA pathway (Wood-Ljungdahl pathway)	K05299-K15022	Carbon fixation	117	140	131	90	116	68	170	159	148	85	96	146	104	122	119	189	180	144
M00377+03	Reductive acetyl-CoA pathway (Wood-Ljungdahl pathway)	K01938	Carbon fixation	146	103	124	192	185	118	94	163	159	211	308	353	140	194	168	207	220	190
M00377+04	Reductive acetyl-CoA pathway (Wood-Ljungdahl pathway)	K01491	Carbon fixation	824	822	694	2069	1204	1547	935	1142	979	1446	927	1355	1085	890	1058	1009	826	780
M00377+05	Reductive acetyl-CoA pathway (Wood-Ljungdahl pathway)	K00297	Carbon fixation	773	757	677	2306	1203	1658	907	1142	994	1457	767	1217	1165	923	1115	880	733	680
M00377+06	Reductive acetyl-CoA pathway (Wood-Ljungdahl pathway)	K15023	Carbon fixation	123	135	104	126	100	93	136	123	117	84	81	156	109	113	113	120	91	84
M00377+07	Reductive acetyl-CoA pathway (Wood-Ljungdahl pathway)	K14138+K00197+K00194	Carbon fixation	386	408	467	561	829	425	347	400	367	576	776	896	209	349	308	658	719	617
M00378+01	F420 biosynthesis	(K11779,K11780+K11781)	Methane metabolism	321	338	420	495	805	375	280	348	315	547	757	819	147	297	248	604	693	580
M00378+02	F420 biosynthesis	K14941	Methane metabolism	281	311	385	473	768	351	264	325	295	530	737	803	136	265	223	583	667	561
M00378+03	F420 biosynthesis	K11212,K12234	Methane metabolism	386	420	492	546	849	416	373	431	380	575	790	866	187	352	296	654	741	612
M00390+01	Exosome, archaea	(K07573,K03679)+K11600+K12589	RNA processing	326	372	454	494	801	366	331	377	335	557	782	881	167	316	265	636	721	600
M00391+01	Exosome, eukaryotes	K07573+K12587+K03679+K03681+K11600+K12589+K12586+K12585+K03678+K12590	RNA processing	326	372	454	494	801	366	331	377	335	557	782	881	167	316	265	636	721	600
M00394+01	RNA degradosome	K08300+K03732+K01689+K00962	RNA processing	1350	1347	1350	3476	2831	2444	1417	1731	1539	2458	2240	2673	1481	1453	1573	1981	1902	1733
M00400+01	p97-Ufd1-Npl4 complex	K13525+K14016+K14015	Protein processing	361	416	490	540	839	397	374	412	370	579	802	933	188	346	291	672	745	624
M00401+01	Sec61 complex	K10956+K09481+K07342	Protein processing	291	337	414	494	793	363	290	332	307	554	777	884	149	284	240	620	697	591
M00403+01	HRD1/SEL1 ERAD complex	K10601+K14026+(K10088,K14008)+K14027+K11519+K13989+K14025+K13525+K14015+K14016	Protein processing	361	416	490	540	839	397	374	412	370	579	802	933	188	346	291	672	745	624
M00419+02	Cymene degradation, p-cymene => p-cumate	K10617	Aromatics degradation	1208	1209	1199	3141	2309	2201	1286	1591	1427	2222	1817	2443	1412	1320	1468	1851	1730	1612
M00422+01	Acetyl-CoA pathway, CO2 => acetyl-CoA	K00192+K00195	Methane metabolism	230	262	331	435	702	333	222	273	252	487	680	725	109	219	187	534	608	516
M00422+02	Acetyl-CoA pathway, CO2 => acetyl-CoA	K00193+K00197+K00194	Methane metabolism	386	408	467	561	829	425	347	400	367	576	776	896	209	349	308	658	719	617
M00423+01	Molybdate/tungstate transport system	K15495+K15496+K15497	Mineral and organic ion transport system	264	233	281	393	275	251	245	265	257	216	166	277	180	248	233	193	185	157
M00425+01	H/ACA ribonucleoprotein complex	K11128+K11129+K11130+K11131	RNA processing	403	446	527	556	869	415	394	440	394	592	820	945	204	381	321	685	758	635
M00429+01	Competence-related DNA transformation transporter	K02237+K02238+K02240+K02242+(K02245,K02246,K02247,K02249)+K02243+K02244+K02236-K02248-K01493-K02239-K02241	Bacterial secretion system	1343	1336	1342	3453	2810	2424	1403	1723	1530	2444	2224	2647	1477	1447	1568	1970	1884	1725
M00432+01	Leucine biosynthesis, 2-oxoisovalerate => 2-oxoisocaproate	K01649	Branched-chain amino acid metabolism	725	782	568	1938	1011	1507	910	1063	872	1366	636	1182	1063	761	964	833	698	601
M00432+02	Leucine biosynthesis, 2-oxoisovalerate => 2-oxoisocaproate	(K01702,K01703+K01704)	Branched-chain amino acid metabolism	1128	1141	1082	2520	1881	1928	1207	1508	1293	1964	1516	2056	1265	1190	1317	1488	1438	1250
M00432+03	Leucine biosynthesis, 2-oxoisovalerate => 2-oxoisocaproate	K00052	Branched-chain amino acid metabolism	749	816	734	2188	1565	1698	903	1101	923	1734	1194	1713	1012	835	1007	1240	1213	1033
M00433+01	Lysine biosynthesis, 2-oxoglutarate => 2-oxoadipate	K01655	Lysine metabolism	22	22	10	17	8	19	27	24	21	7	2	5	18	13	15	12	8	6
M00433+03	Lysine biosynthesis, 2-oxoglutarate => 2-oxoadipate	K01705,K16792+K16793)	Lysine metabolism	329	393	459	674	885	453	362	409	371	591	776	839	177	320	273	637	736	609
M00434+01	PhoR-PhoB (phosphate starvation response) two-component regulatory system	K07636	Two-component regulatory system	272	328	265	729	474	410	367	357	387	376	327	529	339	279	331	449	365	347
M00434+02	PhoR-PhoB (phosphate starvation response) two-component regulatory system	(K07657,K07658)	Two-component regulatory system	21	21	14	23	22	18	20	20	19	22	16	34	16	18	17	83	65	64
M00435+01	Taurine transport system	K15551+K15552+K10831	Mineral and organic ion transport system	4	4	2	11	5	9	5	8	6	8	1	3	24	13	18	3	2	2
M00436+01	Sulfonate transport system	K15553+K15554+K15555	Mineral and organic ion transport system	516	569	618	927	1080	640	561	607	575	798	923	1203	391	517	500	910	928	797
M00437+01	Phthalate transport system	K15556+K15557+K15558	Mineral and organic ion transport system	1350	1347	1350	3477	2833	2445	1417	1731	1539	2461	2246	2676	1482	1454	1574	1984	1904	1736
M00438+01	Nitrate/nitrite transport system	K15576+K15577+K15578-K15579	Mineral and organic ion transport system	0	1	0	3	2	2	1	1	1	11	5	15	0	0	0	1	1	1
M00439+01	Oligopeptide transport system	K15580+K15581+K15582+K15583+K10823	Peptide and nickel transport system	174	188	130	467	316	264	221	245	238	262	209	408	256	197	230	381	289	289
M00442+01	Putative hydroxymethylpyrimidine transport system	K15598+K15599+K15600	Mineral and organic ion transport system	52	75	41	86	45	67	144	132	101	61	32	94	170	104	141	69	57	48
M00443+01	SenX3-RegX3 (phosphate starvation response) two-component regulatory system	K07768	Two-component regulatory system	258	301	121	1225	440	1055	382	494	337	829	116	351	647	323	518	245	169	137
M00443+02	SenX3-RegX3 (phosphate starvation response) two-component regulatory system	K07776	Two-component regulatory system	147	151	58	1131	399	963	182	294	198	772	93	290	431	204	352	196	134	108
M00444+01	PhoQ-PhoP (magnesium transport) two-component regulatory system	K07637	Two-component regulatory system	1	2	1	1	0	1	2	2	2	0	0	0	1	1	1	1	0	0
M00444+02	PhoQ-PhoP (magnesium transport) two-component regulatory system	K07660	Two-component regulatory system	1	2	1	1	0	1	2	2	2	0	0	0	1	1	1	1	0	0
M00445+01	EnvZ-OmpR (osmotic stress response) two-component regulatory system	K07638	Two-component regulatory system	3	5	4	6	5	4	5	4	5	20	27	39	3	2	3	2	1	1
M00445+02	EnvZ-OmpR (osmotic stress response) two-component regulatory system	K07659	Two-component regulatory system	1	3	2	5	2	3	3	2	3	11	6	15	2	1	2	2	1	1
M00446+01	RstB-RstA two-component regulatory system	K07639	Two-component regulatory system	1	2	2	0	0	0	3	1	2	0	0	0	1	1	1	0	0	0
M00446+02	RstB-RstA two-component regulatory system	K07661	Two-component regulatory system	1	3	2	7	5	3	3	1	2	0	0	0	1	1	1	0	0	0
M00447+01	CpxA-CpxR (envelope stress response) two-component regulatory system	K07640	Two-component regulatory system	9	10	9	36	32	25	11	13	15	14	15	30	13	13	15	19	12	12
M00447+02	CpxA-CpxR (envelope stress response) two-component regulatory system	K07662	Two-component regulatory system	20	26	22	45	38	31	43	43	50	25	21	51	58	41	54	39	25	27
M00448+01	CssS-CssR (secretion stress response) two-component regulatory system	K07650	Two-component regulatory system	4	2	4	4	4	3	1	3	3	2	3	4	2	5	4	3	3	3
M00448+02	CssS-CssR (secretion stress response) two-component regulatory system	K07770	Two-component regulatory system	6	3	5	18	17	12	2	5	5	27	26	48	5	8	8	16	18	15
M00449+01	CreC-CreB (phosphate regulation) two-component regulatory system	K07641	Two-component regulatory system	14	13	7	16	16	14	12	11	9	13	8	16	10	10	10	18	15	13
M00449+02	CreC-CreB (phosphate regulation) two-component regulatory system	K07663	Two-component regulatory system	1	2	1	14	14	12	2	2	2	10	6	13	1	1	1	10	4	6
M00450+01	BaeS-BaeR (envelope stress response) two-component regulatory system	K07642	Two-component regulatory system	85	82	55	106	77	78	78	73	72	63	42	85	73	67	70	147	114	109
M00450+02	BaeS-BaeR (envelope stress response) two-component regulatory system	K07664	Two-component regulatory system	11	14	9	24	14	17	14	13	13	18	8	22	9	9	10	9	6	5
M00452+01	CusS-CusR (copper tolerance) two-component regulatory system	K07644	Two-component regulatory system	11	15	12	28	20	17	15	13	15	15	13	31	19	16	17	23	14	15
M00452+02	CusS-CusR (copper tolerance) two-component regulatory system	K07665	Two-component regulatory system	30	34	25	29	21	17	29	31	31	18	17	37	22	24	24	101	72	74
M00453+01	QseC-QseB (quorum sensing) two-component regulatory system	K07645	Two-component regulatory system	1	2	2	0	0	0	3	1	2	0	0	0	1	1	1	0	0	0
M00453+02	QseC-QseB (quorum sensing) two-component regulatory system	K07666	Two-component regulatory system	1	2	2	0	0	0	3	1	2	0	0	0	1	1	1	0	0	0
M00454+01	KdpD-KdpE (potassium transport) two-component regulatory system	K07646	Two-component regulatory system	446	443	325	1804	840	1352	465	641	540	1092	377	662	740	540	698	458	349	329
M00454+02	KdpD-KdpE (potassium transport) two-component regulatory system	K07667	Two-component regulatory system	440	423	324	1770	823	1336	439	620	514	1082	396	650	726	521	672	425	326	304
M00456+01	ArcB-ArcA (anoxic redox control) two-component regulatory system	K07648	Two-component regulatory system	1	0	0	12	15	9	0	1	1	1	3	3	1	1	1	1	1	1
M00457+01	TctE-TctD (tricarboxylic acid transport) two-component regulatory system	K07649	Two-component regulatory system	1	3	2	3	2	2	3	2	3	11	5	15	1	1	2	1	1	1
M00457+02	TctE-TctD (tricarboxylic acid transport) two-component regulatory system	K07774	Two-component regulatory system	1	2	2	0	0	0	3	1	2	0	0	0	1	1	1	0	0	0
M00458+02	ResE-ResD (aerobic and anaerobic respiration) two-component regulatory system	K07775	Two-component regulatory system	31	21	14	16	13	10	21	35	31	13	12	24	53	41	42	19	13	12
M00459+01	VicK-VicR (cell wall metabolism) two-component regulatory system	K07652	Two-component regulatory system	2	0	1	1	1	1	1	2	1	1	1	0	0	2	1	8	22	9
M00459+02	VicK-VicR (cell wall metabolism) two-component regulatory system	K07668	Two-component regulatory system	1	0	1	3	2	3	1	2	1	2	1	2	0	0	0	4	17	6
M00460+01	MprB-MprA (maintenance of persistent infection) two-component regulatory system	K07653	Two-component regulatory system	220	237	87	1170	413	1001	263	416	277	793	98	302	531	254	420	243	161	133
M00460+02	MprB-MprA (maintenance of persistent infection) two-component regulatory system	K07669	Two-component regulatory system	291	329	133	1246	450	1075	427	568	394	848	121	364	701	354	560	289	197	160
M00461+01	MtrB-MtrA (osmotic stress response) two-component regulatory system	K07654	Two-component regulatory system	271	311	124	1234	442	1063	402	544	372	841	117	355	683	341	546	276	187	153
M00461+02	MtrB-MtrA (osmotic stress response) two-component regulatory system	K07670	Two-component regulatory system	224	244	90	1176	416	1008	270	422	283	796	98	304	535	257	424	246	162	134
M00467+02	SasA-RpaAB (circadian timing mediating) two-component regulatory system	K10697	Two-component regulatory system	0	0	0	0	1	0	0	0	0	0	0	0	0	0	0	9	16	14
M00467+03	SasA-RpaAB (circadian timing mediating) two-component regulatory system	K11329	Two-component regulatory system	0	0	0	0	1	0	0	0	0	0	0	0	0	0	0	9	16	14
M00470+01	YxdK-YxdJ (antimicrobial peptide response) two-component regulatory system	K11633	Two-component regulatory system	14	2	16	1	1	1	1	4	4	1	2	0	3	14	10	4	11	9
M00471+01	NarX-NarL (nitrate respiration) two-component regulatory system	K07673	Two-component regulatory system	1	2	2	0	0	0	3	1	2	0	0	0	1	1	1	0	0	0
M00471+02	NarX-NarL (nitrate respiration) two-component regulatory system	K07684	Two-component regulatory system	236	263	108	1210	440	1035	287	403	286	806	109	326	526	262	423	239	159	131
M00473+01	UhpB-UhpA (hexose phosphates uptake) two-component regulatory system	K07675	Two-component regulatory system	41	43	31	69	55	50	51	51	53	62	56	104	39	38	40	134	101	99
M00474+03	RcsC-RcsD-RcsB (capsule synthesis) two-component regulatory system	K07687	Two-component regulatory system	12	9	12	7	6	4	10	11	13	22	25	38	5	6	5	14	11	12
M00475+02	BarA-UvrY (central carbon metabolism) two-component regulatory system	K07689	Two-component regulatory system	79	89	75	155	116	101	110	107	115	101	101	165	99	90	102	184	138	136
M00476+01	ComP-ComA (competence) two-component regulatory system	K07680	Two-component regulatory system	2	4	3	2	1	1	4	3	3	1	1	1	2	2	2	1	1	1
M00477+01	EvgS-EvgA (acid and drug tolerance) two-component regulatory system	K07679	Two-component regulatory system	29	33	25	31	33	20	59	64	74	39	58	58	91	65	83	105	123	129
M00478+01	DegS-DegU (multicellular behavior control) two-component regulatory system	K07777	Two-component regulatory system	3	3	3	17	16	12	4	6	6	28	26	50	4	4	5	16	16	13
M00478+02	DegS-DegU (multicellular behavior control) two-component regulatory system	K07692	Two-component regulatory system	4	3	3	5	3	3	4	6	6	4	4	7	3	3	3	4	3	3
M00479+01	DesK-DesR (membrane lipid fluidity regulation) two-component regulatory system	K07778	Two-component regulatory system	171	179	74	1161	413	991	229	337	242	793	98	303	476	233	392	218	149	121
M00479+02	DesK-DesR (membrane lipid fluidity regulation) two-component regulatory system	K07693	Two-component regulatory system	154	155	59	1136	403	970	187	295	200	774	94	292	411	196	339	201	140	112
M00481+01	LiaS-LiaR (cell wall stress response) two-component regulatory system	K11617	Two-component regulatory system	6	4	3	5	3	4	4	7	5	4	3	4	4	5	4	9	23	10
M00481+02	LiaS-LiaR (cell wall stress response) two-component regulatory system	K11618	Two-component regulatory system	31	35	18	33	16	31	43	37	34	13	4	10	27	20	24	23	30	15
M00482+01	DevS-DevR (redox response) two-component regulatory system	K07682	Two-component regulatory system	39	52	27	42	21	38	63	54	51	15	7	17	33	26	31	28	16	14
M00482+02	DevS-DevR (redox response) two-component regulatory system	K07695	Two-component regulatory system	21	30	18	17	9	15	31	25	24	6	4	12	20	15	18	12	6	6
M00483+01	NreB-NreC (dissimilatory nitrate/nitrite reduction) two-component regulatory system	K07683	Two-component regulatory system	17	19	29	18	29	9	12	16	19	11	27	23	7	19	13	23	25	26
M00483+02	NreB-NreC (dissimilatory nitrate/nitrite reduction) two-component regulatory system	K07696	Two-component regulatory system	94	86	90	98	96	68	78	90	92	76	100	141	68	86	81	178	141	140
M00484+01	YdfH-YdfI two-component regulatory system	K11623	Two-component regulatory system	1	2	1	0	0	0	2	1	2	0	0	0	1	1	1	0	0	0
M00484+02	YdfH-YdfI two-component regulatory system	K11624	Two-component regulatory system	11	18	13	16	9	11	21	18	21	6	3	8	13	11	14	9	5	5
M00485+04	KinABCDE-Spo0FA (sporulation control) two-component regulatory system	K13532	Two-component regulatory system	88	28	101	165	218	75	24	79	78	165	309	300	50	127	98	216	167	201
M00485+06	KinABCDE-Spo0FA (sporulation control) two-component regulatory system	K02490	Two-component regulatory system	67	43	95	21	25	15	44	55	63	10	17	15	33	73	55	16	21	18
M00485+07	KinABCDE-Spo0FA (sporulation control) two-component regulatory system	K07699	Two-component regulatory system	19	15	11	38	33	25	14	22	20	40	35	68	23	20	19	38	30	28
M00489+02	DctS-DctR (C4-dicarboxylate transport) two-component regulatory system	K11692	Two-component regulatory system	0	0	0	0	0	0	2	2	2	1	1	2	0	0	0	2	1	1
M00490+01	MalK-MalR (malate transport) two-component regulatory system	K11614	Two-component regulatory system	0	0	0	0	0	0	2	2	2	1	1	2	0	0	0	2	1	1
M00490+02	MalK-MalR (malate transport) two-component regulatory system	K11615	Two-component regulatory system	0	0	0	0	0	0	2	2	2	1	1	2	0	0	0	2	1	1
M00491+01	arabinogalactan oligomer/maltooligosaccharide transport system	K15770+K15771+K15772+(K10111,K10112)	Saccharide, polyol, and lipid transport system	539	597	393	1795	860	1384	739	903	736	1147	447	752	922	607	810	606	543	487
M00492+01	LytS-LytR two-component regulatory system	K07704	Two-component regulatory system	17	21	15	226	103	122	16	20	21	110	33	107	20	10	18	85	59	62
M00492+02	LytS-LytR two-component regulatory system	K07705	Two-component regulatory system	143	68	164	107	143	71	83	145	152	125	243	135	120	212	182	181	199	198
M00493+01	AlgZ-AlgR (alginate production) two-component regulatory system	K08082	Two-component regulatory system	15	24	19	22	13	15	40	34	41	24	11	30	48	30	43	19	9	12
M00493+02	AlgZ-AlgR (alginate production) two-component regulatory system	K08083	Two-component regulatory system	3	5	4	5	2	3	5	4	5	11	6	15	3	2	3	2	1	1
M00495+01	AgrC-AgrA (exoprotein synthesis) two-component regulatory system	K07706	Two-component regulatory system	5	2	2	17	17	12	3	5	4	28	25	47	4	6	6	19	35	19
M00495+02	AgrC-AgrA (exoprotein synthesis) two-component regulatory system	K07707	Two-component regulatory system	2	0	1	0	0	0	1	2	1	1	1	0	0	2	1	4	20	7
M00497+01	GlnL-GlnG (nitrogen regulation) two-component regulatory system	K07708	Two-component regulatory system	28	32	22	10	7	7	27	28	29	17	11	28	16	17	18	83	60	62
M00497+02	GlnL-GlnG (nitrogen regulation) two-component regulatory system	K07712	Two-component regulatory system	31	37	26	13	8	9	32	31	34	16	9	25	25	22	26	14	9	9
M00498+01	NtrY-NtrX (nitrogen regulation) two-component regulatory system	K13598	Two-component regulatory system	279	265	313	639	421	356	286	337	370	370	391	429	277	335	344	337	328	307
M00498+02	NtrY-NtrX (nitrogen regulation) two-component regulatory system	K13599	Two-component regulatory system	249	257	292	650	453	360	288	318	354	384	429	484	264	316	327	399	398	396
M00499+01	HydH-HydG (metal tolerance) two-component regulatory system	K07709	Two-component regulatory system	30	40	31	242	122	137	65	67	81	117	45	135	72	46	71	52	27	29
M00499+02	HydH-HydG (metal tolerance) two-component regulatory system	K07713	Two-component regulatory system	278	340	328	985	655	527	361	350	401	496	444	659	322	311	350	487	407	414
M00500+01	AtoS-AtoC (cPHB biosynthesis) two-component regulatory system	K07710	Two-component regulatory system	56	46	50	41	45	30	37	52	52	36	72	51	37	49	48	128	122	111
M00500+02	AtoS-AtoC (cPHB biosynthesis) two-component regulatory system	K07714	Two-component regulatory system	273	332	322	978	648	523	353	345	395	494	441	654	316	303	343	482	403	410
M00501+01	PilS-PilR (type 4 fimbriae synthesis) two-component regulatory system	K02668	Two-component regulatory system	37	55	46	101	68	61	66	62	73	44	29	64	65	51	65	51	31	32
M00501+02	PilS-PilR (type 4 fimbriae synthesis) two-component regulatory system	K02667	Two-component regulatory system	44	56	43	86	55	54	68	64	72	41	24	56	67	52	66	43	31	27
M00502+01	GlrK-GlrR (amino sugar metabolism) two-component regulatory system	K07711	Two-component regulatory system	48	60	42	249	119	138	79	75	87	144	57	164	80	53	77	59	39	38
M00502+02	GlrK-GlrR (amino sugar metabolism) two-component regulatory system	K07715	Two-component regulatory system	5	5	5	16	16	8	4	4	4	26	25	47	4	5	5	25	20	21
M00504+01	DctB-DctD (C4-dicarboxylate transport) two-component regulatory system	K10125	Two-component regulatory system	42	41	40	14	18	9	28	34	34	4	7	8	17	19	20	15	13	11
M00504+02	DctB-DctD (C4-dicarboxylate transport) two-component regulatory system	K10126	Two-component regulatory system	12	24	18	48	42	28	32	19	26	56	76	111	14	14	15	37	29	31
M00505+01	KinB-AlgB (alginate production) two-component regulatory system	K11383	Two-component regulatory system	99	73	128	65	58	38	66	82	91	33	42	51	49	98	75	39	42	40
M00505+02	KinB-AlgB (alginate production) two-component regulatory system	K11384	Two-component regulatory system	16	25	20	40	28	24	33	25	32	24	22	44	19	20	22	23	17	17
M00506+01	CheA-CheYBV (chemotaxis) two-component regulatory system	K03407	Two-component regulatory system	229	317	256	719	435	409	360	323	368	391	299	538	289	259	302	407	330	314
M00506+02	CheA-CheYBV (chemotaxis) two-component regulatory system	K03413	Two-component regulatory system	227	307	242	670	400	387	339	302	339	356	272	483	255	236	268	365	301	282
M00506+03	CheA-CheYBV (chemotaxis) two-component regulatory system	K03412	Two-component regulatory system	262	332	290	758	478	433	371	337	380	456	394	649	299	287	324	454	394	376
M00506+04	CheA-CheYBV (chemotaxis) two-component regulatory system	K13924	Two-component regulatory system	47	75	56	60	45	44	105	81	102	49	28	76	76	56	76	48	27	29
M00506+05	CheA-CheYBV (chemotaxis) two-component regulatory system	K03415	Two-component regulatory system	77	117	90	474	256	251	141	130	148	237	116	290	109	81	109	197	139	144
M00507+01	ChpA-ChpB/PilGH (chemosensory) two-component regulatory system	K06596	Two-component regulatory system	2	4	3	14	10	9	5	3	4	18	10	26	2	2	2	7	4	5
M00507+03	ChpA-ChpB/PilGH (chemosensory) two-component regulatory system	K02657	Two-component regulatory system	7	9	10	33	25	20	12	10	12	28	21	36	12	14	16	22	19	18
M00507+04	ChpA-ChpB/PilGH (chemosensory) two-component regulatory system	K02658	Two-component regulatory system	2	4	3	14	10	9	5	3	4	18	10	26	2	2	2	7	4	5
M00509+01	WspE-WspRF (chemosensory) two-component regulatory system	K13490	Two-component regulatory system	3	4	4	3	2	1	1	1	1	1	2	3	4	4	4	3	2	2
M00509+03	WspE-WspRF (chemosensory) two-component regulatory system	K13491	Two-component regulatory system	3	4	4	3	2	1	1	1	1	1	2	3	4	4	4	3	2	2
M00510+02	Cph1-Rcp1 (light response) two-component regulatory system	K11355	Two-component regulatory system	59	95	77	72	84	62	98	73	71	48	64	78	35	54	43	80	97	65
M00511+01	PleC-PleD (cell fate control) two-component regulatory system	K07716	Two-component regulatory system	11	19	16	25	18	14	36	32	38	21	27	36	41	25	38	14	7	9
M00511+03	PleC-PleD (cell fate control) two-component regulatory system	K02488	Two-component regulatory system	211	223	238	543	355	319	251	266	297	358	299	533	254	245	271	354	286	281
M00511+04	PleC-PleD (cell fate control) two-component regulatory system	K11443	Two-component regulatory system	123	127	114	128	126	92	133	141	148	100	114	157	124	132	139	201	168	165
M00512+01	CckA-CtrA/CpdR (cell cycle control) two-component regulatory system	K13587	Two-component regulatory system	291	354	344	1243	1043	715	379	362	409	615	698	780	342	345	381	552	490	489
M00512+02	CckA-CtrA/CpdR (cell cycle control) two-component regulatory system	K13584	Two-component regulatory system	0	0	0	2	2	1	0	0	0	8	21	24	0	0	0	0	0	0
M00512+03	CckA-CtrA/CpdR (cell cycle control) two-component regulatory system	K13589	Two-component regulatory system	0	0	0	2	3	1	0	0	0	9	22	26	0	0	0	2	1	1
M00513+04	LuxQN/CqsS-LuxU-LuxO (quorum sensing) two-component regulatory system	K10912	Two-component regulatory system	0	0	0	2	3	1	0	0	0	4	5	8	0	0	0	14	10	12
M00514+01	TtrS-TtrR (tetrathionate respiration) two-component regulatory system	K13040	Two-component regulatory system	34	38	27	226	107	123	28	34	32	109	36	111	33	25	34	33	20	19
M00515+01	FlrB-FlrC (polar flagellar synthesis) two-component regulatory system	K10942	Two-component regulatory system	2	4	3	1	0	1	5	3	4	0	0	0	2	2	2	1	0	0
M00515+02	FlrB-FlrC (polar flagellar synthesis) two-component regulatory system	K10943	Two-component regulatory system	28	27	25	50	51	35	21	27	28	42	66	91	19	26	25	55	49	44
M00517+01	RpfC-RpfG (cell-to-cell signaling) two-component regulatory system	K10715	Two-component regulatory system	5	10	6	16	9	11	10	8	9	4	2	5	5	4	5	5	3	3
M00518+02	GlnK-GlnL (glutamine utilization) two-component regulatory system	K07719	Two-component regulatory system	0	0	0	0	0	0	2	2	2	1	1	2	0	0	0	2	1	1
M00519+01	YesM-YesN two-component regulatory system	K07718	Two-component regulatory system	128	139	97	378	265	203	144	140	147	198	165	311	159	124	141	180	124	136
M00519+02	YesM-YesN two-component regulatory system	K07720	Two-component regulatory system	188	195	154	358	330	194	191	194	202	290	352	550	187	170	181	365	257	294
M00520+01	ChvG-ChvI (acidity sensing) two-component regulatory system	K14980	Two-component regulatory system	6	13	10	14	10	9	15	10	13	12	24	31	6	6	7	6	3	4
M00520+02	ChvG-ChvI (acidity sensing) two-component regulatory system	K14981	Two-component regulatory system	0	0	0	2	3	1	0	0	0	9	22	26	0	0	0	2	1	1
M00521+01	CiaH-CiaR two-component regulatory system	K14982	Two-component regulatory system	59	45	28	61	41	38	35	50	43	27	19	45	53	38	40	36	42	28
M00521+02	CiaH-CiaR two-component regulatory system	K14983	Two-component regulatory system	2	0	1	0	0	0	1	2	1	1	1	0	0	2	1	4	20	7
M00522+01	SalK-SalR two-component regulatory system	K14988	Two-component regulatory system	1	0	1	0	0	0	1	2	1	0	0	0	0	0	0	4	17	6
M00522+02	SalK-SalR two-component regulatory system	K14989	Two-component regulatory system	1	0	1	0	0	0	1	2	1	0	0	0	0	0	0	4	17	6
M00523+01	RegB-RegA (redox response) two-component regulatory system	K15011	Two-component regulatory system	2	3	3	1	1	1	4	2	3	0	0	0	2	2	2	1	0	0
M00523+02	RegB-RegA (redox response) two-component regulatory system	K15012	Two-component regulatory system	2	5	4	4	3	3	5	3	4	1	1	3	2	2	2	1	1	1
M00524+01	FixL-FixJ (nitrogen fixation) two-component regulatory system	K14986	Two-component regulatory system	51	69	53	302	152	167	86	81	95	153	79	200	88	61	85	70	39	42
M00524+02	FixL-FixJ (nitrogen fixation) two-component regulatory system	K14987	Two-component regulatory system	12	16	14	29	20	19	15	13	16	18	17	40	10	10	11	23	15	15
M00525+01	Lysine biosynthesis, acetyl-DAP pathway, aspartate => lysine	K00928	Lysine metabolism	988	1033	939	2341	1732	1802	1101	1356	1137	1830	1341	1867	1153	1012	1169	1342	1294	1122
M00525+02	Lysine biosynthesis, acetyl-DAP pathway, aspartate => lysine	K00133	Lysine metabolism	1054	1062	1154	1909	1866	1198	1073	1231	1155	1380	1671	2036	937	1108	1087	1578	1573	1443
M00525+03	Lysine biosynthesis, acetyl-DAP pathway, aspartate => lysine	K01714	Lysine metabolism	1235	1245	1239	3101	2322	2188	1311	1615	1419	2202	1814	2414	1383	1335	1459	1816	1724	1569
M00525+04	Lysine biosynthesis, acetyl-DAP pathway, aspartate => lysine	K00215	Lysine metabolism	1174	1188	1183	3084	2306	2165	1243	1546	1377	2213	1803	2435	1373	1292	1431	1798	1681	1556
M00525+05	Lysine biosynthesis, acetyl-DAP pathway, aspartate => lysine	K05822	Lysine metabolism	0	0	0	0	0	0	0	1	1	1	4	1	0	1	1	2	3	3
M00525+06	Lysine biosynthesis, acetyl-DAP pathway, aspartate => lysine	K00841	Lysine metabolism	1	0	1	0	0	0	1	2	1	0	0	0	0	0	0	4	17	6
M00525+07	Lysine biosynthesis, acetyl-DAP pathway, aspartate => lysine	K05823	Lysine metabolism	36	26	36	52	73	29	15	26	24	36	85	29	24	49	40	86	156	135
M00525+08	Lysine biosynthesis, acetyl-DAP pathway, aspartate => lysine	K01778	Lysine metabolism	1101	1080	1006	2805	1742	1955	1186	1438	1265	1812	1241	1830	1351	1205	1358	1400	1233	1160
M00525+09	Lysine biosynthesis, acetyl-DAP pathway, aspartate => lysine	K01586	Lysine metabolism	795	795	735	1045	846	700	902	1017	931	740	777	1049	817	850	872	813	791	712
M00526+01	Lysine biosynthesis, DAP dehydrogenase pathway, aspartate => lysine	(K00928,K12524,K12525,K12526)	Lysine metabolism	1032	1063	996	2419	1817	1843	1127	1388	1174	1883	1399	1945	1186	1059	1214	1390	1341	1173
M00526+02	Lysine biosynthesis, DAP dehydrogenase pathway, aspartate => lysine	K00133	Lysine metabolism	1054	1062	1154	1909	1866	1198	1073	1231	1155	1380	1671	2036	937	1108	1087	1578	1573	1443
M00526+03	Lysine biosynthesis, DAP dehydrogenase pathway, aspartate => lysine	K01714	Lysine metabolism	1235	1245	1239	3101	2322	2188	1311	1615	1419	2202	1814	2414	1383	1335	1459	1816	1724	1569
M00526+04	Lysine biosynthesis, DAP dehydrogenase pathway, aspartate => lysine	K00215	Lysine metabolism	1174	1188	1183	3084	2306	2165	1243	1546	1377	2213	1803	2435	1373	1292	1431	1798	1681	1556
M00526+05	Lysine biosynthesis, DAP dehydrogenase pathway, aspartate => lysine	K03340	Lysine metabolism	27	21	32	33	30	19	21	28	29	32	40	51	33	45	40	44	43	41
M00526+06	Lysine biosynthesis, DAP dehydrogenase pathway, aspartate => lysine	(K01586,K12526)	Lysine metabolism	795	795	735	1045	846	700	902	1017	931	740	777	1049	817	850	872	813	791	712
M00527+01	Lysine biosynthesis, DAP aminotransferase pathway, aspartate => lysine	(K00928,K12524,K12525,K12526)	Lysine metabolism	1032	1063	996	2419	1817	1843	1127	1388	1174	1883	1399	1945	1186	1059	1214	1390	1341	1173
M00527+02	Lysine biosynthesis, DAP aminotransferase pathway, aspartate => lysine	K00133	Lysine metabolism	1054	1062	1154	1909	1866	1198	1073	1231	1155	1380	1671	2036	937	1108	1087	1578	1573	1443
M00527+03	Lysine biosynthesis, DAP aminotransferase pathway, aspartate => lysine	K01714	Lysine metabolism	1235	1245	1239	3101	2322	2188	1311	1615	1419	2202	1814	2414	1383	1335	1459	1816	1724	1569
M00527+04	Lysine biosynthesis, DAP aminotransferase pathway, aspartate => lysine	K00215	Lysine metabolism	1174	1188	1183	3084	2306	2165	1243	1546	1377	2213	1803	2435	1373	1292	1431	1798	1681	1556
M00527+05	Lysine biosynthesis, DAP aminotransferase pathway, aspartate => lysine	K10206	Lysine metabolism	308	321	323	496	375	313	358	382	367	331	301	465	241	285	272	369	346	293
M00527+06	Lysine biosynthesis, DAP aminotransferase pathway, aspartate => lysine	K01778	Lysine metabolism	1101	1080	1006	2805	1742	1955	1186	1438	1265	1812	1241	1830	1351	1205	1358	1400	1233	1160
M00527+07	Lysine biosynthesis, DAP aminotransferase pathway, aspartate => lysine	(K01586,K12526)	Lysine metabolism	795	795	735	1045	846	700	902	1017	931	740	777	1049	817	850	872	813	791	712
M00528+02	Nitrification, ammonia => nitrite	K10535	Nitrogen metabolism	89	134	103	260	146	135	181	160	184	103	57	126	151	117	150	185	130	135
M00529+01	Denitrification, nitrate => nitrogen	(K00370+K00371+K00374,K02567+K02568)	Nitrogen metabolism	328	381	177	1315	499	1123	495	623	458	874	140	394	763	402	623	382	269	235
M00529+02	Denitrification, nitrate => nitrogen	(K00368,K15864)	Nitrogen metabolism	92	97	60	54	37	52	83	96	65	23	28	15	99	60	71	26	22	20
M00529+03	Denitrification, nitrate => nitrogen	(K04561+K02305,K15877)	Nitrogen metabolism	135	157	160	371	258	205	164	164	177	165	179	190	134	155	156	154	141	140
M00529+04	Denitrification, nitrate => nitrogen	K00376	Nitrogen metabolism	46	71	64	215	128	107	74	69	77	82	77	74	40	50	48	54	48	50
M00530+01	Dissimilatory nitrate reduction, nitrate => ammonia	(K00370+K00371+K00374,K02567+K02568)	Nitrogen metabolism	328	381	177	1315	499	1123	495	623	458	874	140	394	763	402	623	382	269	235
M00530+02	Dissimilatory nitrate reduction, nitrate => ammonia	(K00362+K00363,K03385+K15876)	Nitrogen metabolism	567	599	430	1963	903	1483	718	899	758	1217	461	790	958	683	892	619	479	442
M00531+01	Assimilatory nitrate reduction, nitrate => ammonia	(K00367,K10534,K00372-K00360)	Nitrogen metabolism	1	2	2	0	0	0	3	1	2	0	0	0	1	1	1	0	0	0
M00532+01	Photorespiration	(K01601-K01602)	Other carbohydrate metabolism	311	363	430	494	764	365	310	352	330	530	740	847	181	305	268	605	649	571
M00532+04	Photorespiration	K03781	Other carbohydrate metabolism	550	659	661	990	1095	683	683	696	660	791	908	1170	490	557	576	837	848	738
M00532+06	Photorespiration	K00600	Other carbohydrate metabolism	1344	1342	1345	3471	2827	2441	1413	1727	1535	2455	2240	2667	1478	1448	1569	1973	1894	1726
M00532+07	Photorespiration	K00830	Other carbohydrate metabolism	28	35	19	68	50	58	44	37	37	32	23	36	26	20	24	32	29	20
M00532+09	Photorespiration	K15918	Other carbohydrate metabolism	0	0	0	7	5	3	0	0	0	0	0	0	0	0	0	0	0	0
M00532+10	Photorespiration	K00281+K00605+K00382+K02437	Other carbohydrate metabolism	931	913	827	2642	1534	1838	1040	1283	1141	1682	1072	1597	1262	1054	1240	1226	1031	1016
M00533+02	Homoprotocatechuate degradation, homoprotocatechuate => 2-oxohept-3-enedioate	(K00151,K10219)	Aromatic amino acid metabolism	10	16	7	11	4	10	18	15	12	2	1	3	6	5	6	6	3	3
M00533+03	Homoprotocatechuate degradation, homoprotocatechuate => 2-oxohept-3-enedioate	K01826	Aromatic amino acid metabolism	6	10	8	4	2	2	25	25	28	5	2	4	35	20	31	5	3	4
M00533+04	Homoprotocatechuate degradation, homoprotocatechuate => 2-oxohept-3-enedioate	K05921	Aromatic amino acid metabolism	352	405	427	794	886	558	450	508	462	690	765	962	382	377	421	638	664	577
M00535+01	Isoleucine biosynthesis, pyruvate => 2-oxobutanoate	K09011	Branched-chain amino acid metabolism	282	296	389	453	758	338	242	312	281	521	742	774	129	266	221	569	665	557
M00535+02	Isoleucine biosynthesis, pyruvate => 2-oxobutanoate	K01703+K01704	Branched-chain amino acid metabolism	1128	1141	1082	2520	1881	1928	1207	1508	1293	1964	1516	2056	1265	1190	1317	1488	1438	1250
M00535+03	Isoleucine biosynthesis, pyruvate => 2-oxobutanoate	K00052	Branched-chain amino acid metabolism	749	816	734	2188	1565	1698	903	1101	923	1734	1194	1713	1012	835	1007	1240	1213	1033
M00539+01	Cumate degradation, p-cumate => 2-oxopent-4-enoate + 2-methylpropanoate	K10619+K16303+K16304+K18227	Aromatics degradation	18	18	8	13	7	15	23	19	17	5	2	4	15	11	12	10	7	5
M00539+05	Cumate degradation, p-cumate => 2-oxopent-4-enoate + 2-methylpropanoate	K10623	Aromatics degradation	147	148	90	119	98	89	138	156	134	99	112	160	148	112	128	91	79	76
M00540+04	Benzoate degradation, cyclohexanecarboxylic acid =>pimeloyl-CoA	K07535	Aromatics degradation	13	16	13	13	9	8	12	15	17	8	8	16	10	10	13	15	9	8
M00541+01	Benzoyl-CoA degradation, benzoyl-CoA => 3-hydroxypimeloyl-CoA	(K04112+K04113+K04114+K04115,K19515+K19516)	Aromatics degradation	9	6	7	23	28	16	3	5	5	14	17	25	5	7	6	13	13	11
M00541+02	Benzoyl-CoA degradation, benzoyl-CoA => 3-hydroxypimeloyl-CoA	K07537	Aromatics degradation	7	5	6	5	6	4	3	5	4	5	5	8	5	7	6	6	5	5
M00541+03	Benzoyl-CoA degradation, benzoyl-CoA => 3-hydroxypimeloyl-CoA	K07538	Aromatics degradation	2	1	1	10	10	6	0	1	1	8	11	16	1	1	1	8	8	7
M00541+04	Benzoyl-CoA degradation, benzoyl-CoA => 3-hydroxypimeloyl-CoA	K07539	Aromatics degradation	2	1	1	2	2	2	0	0	0	2	5	6	1	1	1	6	6	5
M00542+01	EHEC/EPEC pathogenicity signature, T3SS and effectors	K03221+K03219+K03222+K03226+K03227+K03228+K03229+K03230+K03224+K03225	Pathogenicity	9	11	10	28	16	16	13	15	18	14	12	24	8	10	11	31	21	22
M00544+01	Carbazole degradation, carbazole => 2-oxopent-4-enoate + anthranilate	K15751-K15752-K15753	Aromatics degradation	374	334	294	1648	874	1225	331	525	418	1130	608	869	636	490	613	659	567	580
M00545+01	Trans-cinnamate degradation, trans-cinnamate => acetyl-CoA	(((K05708+K05709+K05710+K00529)	Aromatic amino acid metabolism	316	371	157	1327	492	1137	474	605	430	874	129	384	724	372	584	323	215	180
M00545+02	Trans-cinnamate degradation, trans-cinnamate => acetyl-CoA	K05711),K05712)	Aromatic amino acid metabolism	59	73	25	31	12	34	55	67	42	12	3	7	67	33	42	14	7	7
M00545+03	Trans-cinnamate degradation, trans-cinnamate => acetyl-CoA	K05713	Aromatic amino acid metabolism	59	73	25	31	12	34	55	67	42	12	3	7	67	33	42	14	7	7
M00545+05	Trans-cinnamate degradation, trans-cinnamate => acetyl-CoA	K02554	Aromatic amino acid metabolism	61	74	26	32	13	34	56	69	43	13	3	8	69	35	44	16	8	8
M00545+06	Trans-cinnamate degradation, trans-cinnamate => acetyl-CoA	K01666	Aromatic amino acid metabolism	83	98	49	268	162	147	84	104	78	90	49	110	150	94	113	96	59	67
M00546+01	Purine degradation, xanthine => urea	(K00106,K00087+K13479+K13480,K13481+K13482,K11177+K11178+K13483)	Purine metabolism	307	330	254	671	424	398	353	417	405	329	274	373	373	356	384	379	361	348
M00546+05	Purine degradation, xanthine => urea	(K01466,K16842)	Purine metabolism	65	78	81	299	227	149	108	144	137	189	202	285	108	166	150	163	145	140
M00547+01	Benzene/toluene degradation, benzene => catechol / toluene => 3-methylcatechol	K03268+K16268+K18089+K18090	Aromatics degradation	59	73	25	31	12	34	55	67	42	12	3	7	67	33	42	14	7	7
M00548+01	Benzene degradation, benzene => catechol	K16249+K16243+K16244+K16242+K16245+K16246	Aromatics degradation	59	73	25	31	12	34	55	67	42	12	3	7	67	33	42	14	7	7
M00549+01	Nucleotide sugar biosynthesis, glucose => UDP-glucose	(K00844,K00845,K12407,K00886)	Other carbohydrate metabolism	410	483	264	1867	844	1406	632	758	614	1174	347	821	891	508	757	521	361	338
M00549+02	Nucleotide sugar biosynthesis, glucose => UDP-glucose	K01835	Other carbohydrate metabolism	252	159	254	558	500	275	162	254	256	375	486	617	231	300	276	421	349	377
M00549+03	Nucleotide sugar biosynthesis, glucose => UDP-glucose	K00963	Other carbohydrate metabolism	439	484	289	1906	1102	1483	576	720	562	1209	622	778	831	499	714	617	564	491
M00550+01	Ascorbate degradation, ascorbate => D-xylulose-5P	K02821+K02822+K03475	Other carbohydrate metabolism	27	30	17	20	12	17	28	29	21	7	4	9	28	26	25	23	30	17
M00550+02	Ascorbate degradation, ascorbate => D-xylulose-5P	K03476	Other carbohydrate metabolism	20	29	22	28	31	18	37	29	31	51	75	106	30	30	30	44	51	40
M00550+03	Ascorbate degradation, ascorbate => D-xylulose-5P	K03078	Other carbohydrate metabolism	12	21	16	27	30	17	30	19	24	50	74	104	12	13	13	34	43	33
M00550+04	Ascorbate degradation, ascorbate => D-xylulose-5P	K03079	Other carbohydrate metabolism	93	100	75	140	113	100	103	94	95	112	132	205	95	92	98	143	132	112
M00550+05	Ascorbate degradation, ascorbate => D-xylulose-5P	K03077	Other carbohydrate metabolism	211	242	183	566	447	324	314	294	263	349	383	609	334	254	302	422	296	325
M00552+01	D-galactonate degradation, De Ley-Doudoroff pathway, D-galactonate => glycerate-3P	K01684	Other carbohydrate metabolism	33	30	24	47	31	31	24	26	26	25	19	43	43	31	38	32	20	20
M00552+02	D-galactonate degradation, De Ley-Doudoroff pathway, D-galactonate => glycerate-3P	K00883	Other carbohydrate metabolism	59	88	50	72	36	66	163	142	115	52	23	64	160	96	135	50	35	31
M00552+03	D-galactonate degradation, De Ley-Doudoroff pathway, D-galactonate => glycerate-3P	K01631	Other carbohydrate metabolism	47	66	34	58	27	55	132	123	89	46	20	54	148	84	122	32	26	20
M00552+04	D-galactonate degradation, De Ley-Doudoroff pathway, D-galactonate => glycerate-3P	K00134	Other carbohydrate metabolism	788	791	691	2781	1822	1927	873	1101	969	1744	1269	1627	1168	945	1130	1225	1040	1022
M00552+05	D-galactonate degradation, De Ley-Doudoroff pathway, D-galactonate => glycerate-3P	K00927	Other carbohydrate metabolism	1333	1330	1336	3457	2813	2432	1409	1720	1528	2444	2236	2657	1476	1448	1568	1975	1898	1729
M00554+01	Nucleotide sugar biosynthesis, galactose => UDP-galactose	K00849	Other carbohydrate metabolism	340	338	224	1450	687	1152	352	512	384	982	375	666	606	351	514	543	394	391
M00554+02	Nucleotide sugar biosynthesis, galactose => UDP-galactose	K00965	Other carbohydrate metabolism	464	513	580	1045	1345	700	490	574	546	778	1122	1042	271	422	377	848	903	783
M00555+01	Betaine biosynthesis, choline => betaine	(K17755,((K00108,K11440)	Serine and threonine metabolism	3	2	1	1	0	1	1	1	1	0	0	0	2	1	1	0	0	0
M00555+02	Betaine biosynthesis, choline => betaine	K00130))	Serine and threonine metabolism	5	4	2	7	3	8	6	6	5	4	1	2	5	3	5	7	5	4
M00563+02	Methanogenesis, methylamine/dimethylamine/trimethylamine => methane	((K16177-K16176),(K16179-K16178),(K14084-K14083))	Methane metabolism	72	77	57	99	69	74	86	84	82	65	52	98	60	57	60	70	53	46
M00563+03	Methanogenesis, methylamine/dimethylamine/trimethylamine => methane	K00399+K00401+K00402	Methane metabolism	368	397	481	512	801	385	345	397	357	547	759	860	186	348	296	622	685	581
M00563+04	Methanogenesis, methylamine/dimethylamine/trimethylamine => methane	K03388+K03389+K03390	Methane metabolism	585	607	731	1018	1177	695	591	686	667	893	1118	1289	427	650	595	897	957	827
M00564+07	Helicobacter pylori pathogenicity signature, cagA pathogenicity island	K03196	Pathogenicity	5	4	3	9	7	5	7	12	10	10	7	15	11	10	8	5	3	3
M00565+01	Trehalose biosynthesis, D-glucose 1P => trehalose	K00975	Other carbohydrate metabolism	627	667	475	2036	1004	1494	761	927	773	1234	456	951	1034	694	907	786	617	572
M00565+02	Trehalose biosynthesis, D-glucose 1P => trehalose	K00703	Other carbohydrate metabolism	470	461	469	1125	758	617	511	572	598	609	538	820	473	492	507	640	560	536
M00565+03	Trehalose biosynthesis, D-glucose 1P => trehalose	(K00700,K16149)	Other carbohydrate metabolism	747	725	613	2308	1276	1656	818	1002	863	1521	839	1420	1095	797	1010	1074	837	824
M00565+04	Trehalose biosynthesis, D-glucose 1P => trehalose	K01214	Other carbohydrate metabolism	200	224	107	1436	594	1125	283	402	305	908	205	492	505	262	428	346	233	215
M00565+05	Trehalose biosynthesis, D-glucose 1P => trehalose	K06044	Other carbohydrate metabolism	184	230	111	179	92	157	294	317	234	110	56	131	324	195	258	141	99	87
M00565+06	Trehalose biosynthesis, D-glucose 1P => trehalose	K01236	Other carbohydrate metabolism	178	224	107	169	86	149	289	311	229	110	55	131	319	190	253	135	94	83
M00567+01	Methanogenesis, CO2 => methane	(K00200+K00201+K00202+K00203-K11261+(K00205,K11260,K00204))	Methane metabolism	574	568	668	964	1130	660	521	611	575	815	950	1220	363	543	492	923	964	817
M00567+02	Methanogenesis, CO2 => methane	K00672	Methane metabolism	331	377	446	506	803	385	338	386	340	548	761	831	162	311	258	622	715	585
M00567+03	Methanogenesis, CO2 => methane	K01499	Methane metabolism	315	366	434	502	798	382	332	376	334	544	753	827	156	298	249	619	709	582
M00567+04	Methanogenesis, CO2 => methane	(K00319,K13942)	Methane metabolism	310	335	415	507	813	384	283	345	314	556	769	831	144	288	242	609	699	584
M00567+05	Methanogenesis, CO2 => methane	K00320	Methane metabolism	374	400	481	532	843	403	350	413	364	571	786	861	179	345	288	643	735	604
M00567+06	Methanogenesis, CO2 => methane	(K00577+K00578+K00579+K00580+K00581-K00582-K00583+K00584)	Methane metabolism	362	423	492	519	817	391	380	412	370	558	780	887	187	346	290	654	732	609
M00567+07	Methanogenesis, CO2 => methane	(K00399+K00401+K00402)	Methane metabolism	368	397	481	512	801	385	345	397	357	547	759	860	186	348	296	622	685	581
M00567+08	Methanogenesis, CO2 => methane	(K03388+K03389+K03390)	Methane metabolism	585	607	731	1018	1177	695	591	686	667	893	1118	1289	427	650	595	897	957	827
M00568+04	Catechol ortho-cleavage, catechol => 3-oxoadipate	(K01055,K14727)	Aromatics degradation	385	448	492	817	1008	533	420	461	444	733	926	1161	281	385	368	869	874	779
M00569+01	Catechol meta-cleavage, catechol => acetyl-CoA / 4-methylcatechol => propanoyl-CoA	(K00446,K07104)	Aromatics degradation	29	38	24	26	20	22	44	42	36	11	18	10	47	35	40	23	41	26
M00569+03	Catechol meta-cleavage, catechol => acetyl-CoA / 4-methylcatechol => propanoyl-CoA	K01821	Aromatics degradation	273	253	272	466	309	291	232	266	256	264	209	367	226	222	227	287	263	229
M00569+04	Catechol meta-cleavage, catechol => acetyl-CoA / 4-methylcatechol => propanoyl-CoA	K01617),K10216)	Aromatics degradation	69	88	37	230	131	124	74	86	63	67	28	73	99	53	71	67	38	46
M00569+05	Catechol meta-cleavage, catechol => acetyl-CoA / 4-methylcatechol => propanoyl-CoA	(K18364,K02554)	Aromatics degradation	61	74	26	32	13	34	56	69	43	13	3	8	69	35	44	16	8	8
M00569+06	Catechol meta-cleavage, catechol => acetyl-CoA / 4-methylcatechol => propanoyl-CoA	(K18365,K01666)	Aromatics degradation	83	98	49	268	162	147	84	104	78	90	49	110	150	94	113	96	59	67
M00570+01	Isoleucine biosynthesis, threonine => 2-oxobutanoate => isoleucine	(K17989,K01754)	Branched-chain amino acid metabolism	587	585	441	1745	890	1364	691	887	707	1139	445	759	934	692	865	593	512	435
M00570+02	Isoleucine biosynthesis, threonine => 2-oxobutanoate => isoleucine	K01652+(K01653,K11258)	Branched-chain amino acid metabolism	1031	1087	964	2618	1886	1955	1157	1399	1181	1938	1376	2020	1226	1046	1218	1465	1384	1202
M00570+03	Isoleucine biosynthesis, threonine => 2-oxobutanoate => isoleucine	K00053	Branched-chain amino acid metabolism	973	1071	919	2774	1926	2016	1149	1364	1172	1951	1349	2003	1215	999	1187	1434	1345	1178
M00570+04	Isoleucine biosynthesis, threonine => 2-oxobutanoate => isoleucine	K01687	Branched-chain amino acid metabolism	869	917	787	2322	1637	1790	998	1234	1040	1795	1240	1823	1122	903	1088	1297	1223	1073
M00570+05	Isoleucine biosynthesis, threonine => 2-oxobutanoate => isoleucine	K00826	Branched-chain amino acid metabolism	1116	1174	1090	2976	2170	2124	1262	1524	1322	2122	1674	2293	1345	1219	1374	1718	1567	1419
M00571+01	AlgE-type Mannuronan C-5-Epimerase transport system	K16300+K16299+K12340	Bacterial secretion system	344	309	399	876	674	469	329	403	442	529	612	740	338	451	434	640	578	603
M00572+01	Pimeloyl-ACP biosynthesis, BioC-BioH pathway, malonyl-ACP => pimeloyl-ACP	K02169	Cofactor and vitamin metabolism	65	72	66	69	45	47	91	90	104	61	62	77	72	56	74	72	62	61
M00572+02	Pimeloyl-ACP biosynthesis, BioC-BioH pathway, malonyl-ACP => pimeloyl-ACP	(K00647,K09458)	Cofactor and vitamin metabolism	844	815	731	2538	1458	1775	946	1188	1044	1640	1025	1511	1205	985	1172	1194	1046	1006
M00572+03	Pimeloyl-ACP biosynthesis, BioC-BioH pathway, malonyl-ACP => pimeloyl-ACP	K00059	Cofactor and vitamin metabolism	893	860	776	2601	1518	1809	1000	1261	1115	1680	1082	1591	1247	1028	1214	1250	1068	1043
M00572+04	Pimeloyl-ACP biosynthesis, BioC-BioH pathway, malonyl-ACP => pimeloyl-ACP	K02372	Cofactor and vitamin metabolism	576	481	613	1296	1027	695	512	650	671	791	913	1151	518	655	627	907	830	842
M00572+05	Pimeloyl-ACP biosynthesis, BioC-BioH pathway, malonyl-ACP => pimeloyl-ACP	K00208	Cofactor and vitamin metabolism	141	114	148	138	124	94	128	131	148	123	192	182	109	118	128	177	195	198
M00572+06	Pimeloyl-ACP biosynthesis, BioC-BioH pathway, malonyl-ACP => pimeloyl-ACP	(K02170,K09789,K19560,K19561)	Cofactor and vitamin metabolism	51	45	48	69	74	45	37	47	46	55	82	61	24	38	33	45	57	51
M00573+02	Biotin biosynthesis, BioI pathway, long-chain-acyl-ACP => pimeloyl-ACP => biotin	K00652	Cofactor and vitamin metabolism	295	302	307	846	664	457	334	380	393	538	623	795	276	328	321	639	562	593
M00573+03	Biotin biosynthesis, BioI pathway, long-chain-acyl-ACP => pimeloyl-ACP => biotin	(K00833,K19563)	Cofactor and vitamin metabolism	261	257	179	1455	583	1151	303	456	384	971	250	529	539	351	506	387	287	257
M00573+04	Biotin biosynthesis, BioI pathway, long-chain-acyl-ACP => pimeloyl-ACP => biotin	K01935	Cofactor and vitamin metabolism	273	268	191	1467	594	1157	311	465	392	984	264	556	547	361	514	398	296	266
M00573+05	Biotin biosynthesis, BioI pathway, long-chain-acyl-ACP => pimeloyl-ACP => biotin	K01012	Cofactor and vitamin metabolism	576	500	532	2020	1099	1437	552	775	699	1370	796	1176	748	674	784	891	783	762
M00575+02	Pertussis pathogenicity signature 2, T1SS	K11004	Pathogenicity	43	38	36	14	11	10	31	39	40	22	21	42	20	21	24	43	40	34
M00575+04	Pertussis pathogenicity signature 2, T1SS	K11003	Pathogenicity	17	18	14	16	12	10	11	16	18	32	23	51	10	10	12	100	83	80
M00575+05	Pertussis pathogenicity signature 2, T1SS	K12340	Pathogenicity	344	309	399	876	674	469	329	403	442	529	612	740	338	451	434	640	578	603
M00577+01	Biotin biosynthesis, BioW pathway, pimelate => pimeloyl-CoA => biotin	K01906	Cofactor and vitamin metabolism	0	0	0	0	0	0	0	0	0	3	3	6	0	0	0	68	50	53
M00577+02	Biotin biosynthesis, BioW pathway, pimelate => pimeloyl-CoA => biotin	K00652	Cofactor and vitamin metabolism	295	302	307	846	664	457	334	380	393	538	623	795	276	328	321	639	562	593
M00577+03	Biotin biosynthesis, BioW pathway, pimelate => pimeloyl-CoA => biotin	(K00833,K19563)	Cofactor and vitamin metabolism	261	257	179	1455	583	1151	303	456	384	971	250	529	539	351	506	387	287	257
M00577+04	Biotin biosynthesis, BioW pathway, pimelate => pimeloyl-CoA => biotin	K01935	Cofactor and vitamin metabolism	273	268	191	1467	594	1157	311	465	392	984	264	556	547	361	514	398	296	266
M00577+05	Biotin biosynthesis, BioW pathway, pimelate => pimeloyl-CoA => biotin	K01012	Cofactor and vitamin metabolism	576	500	532	2020	1099	1437	552	775	699	1370	796	1176	748	674	784	891	783	762
M00579+01	Phosphate acetyltransferase-acetate kinase pathway, acetyl-CoA => acetate	(K00625,K13788,K15024)	Carbon fixation	686	713	528	2102	1076	1561	813	1011	845	1368	672	1017	1043	747	952	792	712	654
M00579+02	Phosphate acetyltransferase-acetate kinase pathway, acetyl-CoA => acetate	K00925	Carbon fixation	784	737	686	2511	1464	1730	737	981	873	1590	1003	1466	1035	877	1019	1152	987	970
M00580+01	Pentose phosphate pathway, archaea, fructose 6P => ribose 5P	(K08094	Central carbohydrate metabolism	348	377	449	522	820	382	315	374	345	568	796	902	184	323	276	646	718	610
M00580+02	Pentose phosphate pathway, archaea, fructose 6P => ribose 5P	(K08093,K13812),K13831)	Central carbohydrate metabolism	393	427	502	580	870	439	384	444	395	600	801	887	221	375	328	671	753	622
M00580+03	Pentose phosphate pathway, archaea, fructose 6P => ribose 5P	K01807	Central carbohydrate metabolism	513	570	579	621	897	482	519	603	510	629	834	967	334	462	419	767	832	692
M00581+01	Biotin transport system	K03523+K16783+K16784	Metallic cation, iron-siderophore and vitamin B12 transport system	623	660	504	1809	928	1394	761	916	768	1207	528	978	1024	726	923	730	622	545
M00582+01	Energy-coupling factor transport system	(K03523,K16923,K16924,K16925,K16926,K16927,K16928,K16929)+K16785+K16786+K16787	Metallic cation, iron-siderophore and vitamin B12 transport system	771	845	631	2359	1225	1696	932	1079	931	1423	617	1214	1148	836	1050	840	694	614
M00584+01	Acetoin utilization transport system	K16918+K16919+K16920+K16921	ABC-2 type and other transport systems	38	29	17	22	17	16	26	37	35	10	7	15	47	32	35	22	13	14
M00585+01	L-Cystine transport system	K16956+K16957+K16958+K16959+K16960	Phosphate and amino acid transport system	2	0	1	0	0	0	1	2	1	1	1	0	0	2	1	4	20	7
M00589+01	Putative lysine transport system	K17073+K17074+K17076	Phosphate and amino acid transport system	27	21	15	23	19	15	24	37	32	15	13	24	57	45	46	38	41	28
M00590+01	Erythritol transport system	K17202+K17203+K17204	Saccharide, polyol, and lipid transport system	25	17	9	14	8	9	11	17	15	8	4	8	30	17	22	11	6	6
M00593+01	Inositol transport system	K17213+K17214+K17215	Saccharide, polyol, and lipid transport system	24	28	16	29	17	26	35	29	29	15	8	20	39	33	35	27	16	15
M00595+01	Thiosulfate oxidation by SOX complex, thiosulfate => sulfate	K17222+K17223+K17224-K17225-K08738+K17226+K17227	Sulfur metabolism	32	62	39	67	40	53	67	42	49	31	19	54	33	31	33	46	30	28
M00596+01	Dissimilatory sulfate reduction, sulfate => H2S	((K00956+K00957),K00958)	Sulfur metabolism	225	242	236	621	342	369	337	347	339	300	213	318	335	299	351	263	212	204
M00596+02	Dissimilatory sulfate reduction, sulfate => H2S	K00394+K00395	Sulfur metabolism	33	42	30	228	105	126	64	59	70	112	37	121	72	47	70	115	79	81
M00596+03	Dissimilatory sulfate reduction, sulfate => H2S	K11180+K11181	Sulfur metabolism	44	54	38	237	110	131	74	72	83	125	41	132	77	51	74	117	81	83
M00600+01	alpha-1,4-Digalacturonate transport system	K17241+K17242+K17243	Saccharide, polyol, and lipid transport system	5	8	7	200	120	91	10	10	12	56	25	66	27	16	25	64	37	46
M00601+01	Putative chitobiose transport system	K17244+K17245+K17246	Saccharide, polyol, and lipid transport system	1	1	2	5	7	3	1	1	2	4	12	2	1	2	2	15	27	24
M00602+01	Arabinosaccharide transport system	K17234+K17235+K17236+K10112	Saccharide, polyol, and lipid transport system	527	569	367	1778	849	1371	688	855	680	1134	437	737	872	572	764	573	520	463
M00603+01	Putative aldouronate transport system	K17318+K17319+K17320	Saccharide, polyol, and lipid transport system	87	94	69	345	241	174	98	100	105	180	152	283	128	99	115	162	127	129
M00605+01	Glucose/mannose transport system	K17315+K17316+K17317+K10112	Saccharide, polyol, and lipid transport system	516	566	367	1778	849	1371	691	856	682	1135	437	738	873	573	765	575	522	465
M00606+01	N,N'-Diacetylchitobiose transport system	K17329+K17330+K17331+K10112	Saccharide, polyol, and lipid transport system	514	562	364	1777	849	1371	687	853	678	1134	436	736	870	571	762	573	520	463
M00607+01	Glycerol transport system	K17321+K17322+K17323+K17324+K17325	Saccharide, polyol, and lipid transport system	3	3	2	1	1	1	2	3	3	2	2	3	3	3	3	2	2	1
M00608+01	2-Oxocarboxylic acid chain extension, 2-oxoglutarate => 2-oxoadipate => 2-oxopimelate => 2-oxosuberate	K10977	Methane metabolism	310	312	407	484	800	361	253	333	299	548	759	819	139	288	240	592	685	574
M00608+02	2-Oxocarboxylic acid chain extension, 2-oxoglutarate => 2-oxoadipate => 2-oxopimelate => 2-oxosuberate	K16792+K16793	Methane metabolism	290	323	405	464	767	350	287	347	302	528	737	787	138	276	228	589	690	565
M00609+01	Cysteine biosynthesis, methionine => cysteine	K00789	Cysteine and methionine metabolism	1321	1322	1317	3057	2340	2198	1390	1701	1507	2298	1928	2532	1440	1413	1530	1902	1818	1655
M00609+02	Cysteine biosynthesis, methionine => cysteine	K17462	Cysteine and methionine metabolism	245	256	330	503	754	361	203	273	251	540	724	824	123	225	197	573	631	546
M00609+03	Cysteine biosynthesis, methionine => cysteine	(K01243,K18284)	Cysteine and methionine metabolism	154	148	142	118	97	78	130	137	115	65	72	124	86	109	101	163	153	123
M00609+04	Cysteine biosynthesis, methionine => cysteine	K07173	Cysteine and methionine metabolism	9	8	6	121	140	47	5	9	4	117	174	257	2	3	2	191	134	156
M00610+01	PTS system, D-glucosaminate-specific II component	K17464+K17465+K17466+K17467	Phosphotransferase system (PTS)	2	1	1	0	0	0	2	2	3	0	0	1	0	0	0	1	0	0
M00615+01	Nitrate assimilation	(K02575,M00438)	Metabolic capacity	299	349	160	1256	463	1082	457	556	410	847	125	373	717	376	584	267	186	152
M00620+01	Incomplete reductive citrate cycle, acetyl-CoA => oxoglutarate	K00169+K00170+K00171+K00172	Carbon fixation	686	753	781	1379	1620	910	731	815	747	956	1293	1352	495	637	604	1032	1034	905
M00620+02	Incomplete reductive citrate cycle, acetyl-CoA => oxoglutarate	K01959+K01960	Carbon fixation	294	301	394	472	784	354	247	324	292	541	749	801	133	274	229	651	727	620
M00620+03	Incomplete reductive citrate cycle, acetyl-CoA => oxoglutarate	K00024	Carbon fixation	456	482	307	1765	850	1361	581	729	565	1197	531	904	848	520	734	707	523	521
M00620+04	Incomplete reductive citrate cycle, acetyl-CoA => oxoglutarate	K01677+K01678	Carbon fixation	322	300	307	574	434	349	309	357	354	402	391	578	292	321	321	397	401	373
M00620+05	Incomplete reductive citrate cycle, acetyl-CoA => oxoglutarate	K18209+K18210	Carbon fixation	159	174	176	120	136	91	166	150	132	84	110	179	91	147	126	120	110	87
M00620+06	Incomplete reductive citrate cycle, acetyl-CoA => oxoglutarate	K01902+K01903	Carbon fixation	674	722	583	1898	1005	1463	829	962	841	1282	661	1023	1012	795	977	748	606	571
M00620+07	Incomplete reductive citrate cycle, acetyl-CoA => oxoglutarate	K00174+K00175+K00176+K00177	Carbon fixation	1297	1291	1315	3187	2442	2244	1377	1689	1505	2310	1939	2526	1459	1434	1553	1920	1815	1673
M00622+01	Nicotinate degradation, nicotinate => fumarate	K18029+K18030	Cofactor and vitamin metabolism	19	11	21	34	37	23	8	12	11	21	33	29	7	16	11	20	20	20
M00622+03	Nicotinate degradation, nicotinate => fumarate	K18028	Cofactor and vitamin metabolism	20	10	25	23	40	15	8	21	23	36	86	36	17	40	30	39	56	55
M00622+04	Nicotinate degradation, nicotinate => fumarate	K15357	Cofactor and vitamin metabolism	3	5	4	13	9	9	5	3	4	7	5	13	2	2	2	7	4	4
M00622+05	Nicotinate degradation, nicotinate => fumarate	K13995	Cofactor and vitamin metabolism	2	1	1	1	1	1	1	2	1	1	1	1	2	2	2	1	1	1
M00622+06	Nicotinate degradation, nicotinate => fumarate	K01799	Cofactor and vitamin metabolism	17	15	8	6	3	6	15	17	14	5	2	5	32	22	27	11	12	8
M00627+01	beta-Lactam resistance, Bla system	K02172	Drug resistance	153	115	153	287	272	153	113	123	130	219	291	405	141	133	142	311	220	261
M00627+02	beta-Lactam resistance, Bla system	K02171	Drug resistance	375	350	252	1519	746	1198	380	553	439	1093	495	758	685	479	625	565	437	430
M00627+03	beta-Lactam resistance, Bla system	(K18766,K17836)	Drug resistance	117	106	119	203	184	138	138	142	151	191	222	216	168	154	168	165	180	159
M00628+01	beta-Lactam resistance, AmpC system	K08218	Drug resistance	130	154	154	341	217	185	165	161	177	157	145	189	140	151	160	207	183	181
M00628+02	beta-Lactam resistance, AmpC system	K01207	Drug resistance	429	410	386	851	571	496	426	502	509	469	451	584	500	482	514	481	423	418
M00628+04	beta-Lactam resistance, AmpC system	(K01467,K17836)	Drug resistance	119	110	122	211	189	143	142	144	154	200	227	228	170	156	170	171	183	163
M00631+01	D-Galacturonate degradation (bacteria), D-galacturonate => pyruvate + D-glyceraldehyde 3P	K01812	Other carbohydrate metabolism	245	275	171	583	464	341	340	381	301	380	398	617	406	275	343	459	317	357
M00631+02	D-Galacturonate degradation (bacteria), D-galacturonate => pyruvate + D-glyceraldehyde 3P	K00041	Other carbohydrate metabolism	35	24	25	127	144	51	12	20	16	120	176	262	35	27	33	192	120	155
M00631+03	D-Galacturonate degradation (bacteria), D-galacturonate => pyruvate + D-glyceraldehyde 3P	(K01685,K16849+K16850)	Other carbohydrate metabolism	98	109	76	223	197	132	163	162	126	187	212	349	195	126	169	248	161	192
M00631+04	D-Galacturonate degradation (bacteria), D-galacturonate => pyruvate + D-glyceraldehyde 3P	K00874	Other carbohydrate metabolism	172	202	149	365	330	219	278	264	240	319	371	582	300	221	269	386	278	312
M00631+05	D-Galacturonate degradation (bacteria), D-galacturonate => pyruvate + D-glyceraldehyde 3P	(K01625,K17463)	Other carbohydrate metabolism	183	206	171	567	468	305	270	268	243	382	413	655	326	239	296	445	315	361
M00632+01	Galactose degradation, Leloir pathway, galactose => alpha-D-glucose-1P	K01785	Other carbohydrate metabolism	446	458	299	1817	943	1352	522	656	506	1192	547	1002	835	506	708	688	506	513
M00632+02	Galactose degradation, Leloir pathway, galactose => alpha-D-glucose-1P	K00849	Other carbohydrate metabolism	340	338	224	1450	687	1152	352	512	384	982	375	666	606	351	514	543	394	391
M00632+03	Galactose degradation, Leloir pathway, galactose => alpha-D-glucose-1P	K00965	Other carbohydrate metabolism	464	513	580	1045	1345	700	490	574	546	778	1122	1042	271	422	377	848	903	783
M00632+04	Galactose degradation, Leloir pathway, galactose => alpha-D-glucose-1P	K01784	Other carbohydrate metabolism	961	918	851	2503	1764	1828	1019	1266	1119	1709	1380	1591	1196	1050	1199	1210	1079	1026
M00633+01	Semi-phosphorylative Entner-Doudoroff pathway, gluconate/galactonate => glycerate-3P	K05308	Central carbohydrate metabolism	1	2	1	13	9	9	2	2	2	8	5	13	1	1	1	6	4	4
M00633+02	Semi-phosphorylative Entner-Doudoroff pathway, gluconate/galactonate => glycerate-3P	K18126	Central carbohydrate metabolism	4	2	4	1	2	1	1	3	3	1	2	2	2	5	4	3	3	3
M00633+04	Semi-phosphorylative Entner-Doudoroff pathway, gluconate/galactonate => glycerate-3P	(K00131,K18978)	Central carbohydrate metabolism	70	55	68	34	25	22	63	102	107	27	48	40	67	117	102	40	47	33
M00635+01	Tetracycline resistance, TetAB(46) transporter	K18216+K18217	Drug efflux transporter/pump	1	0	1	0	0	0	1	2	1	0	0	0	0	0	0	4	17	6
M00641+01	Multidrug resistance, efflux pump MexEF-OprN	K18297	Drug resistance	2	5	4	11	8	8	6	4	6	7	5	12	2	2	2	6	3	4
M00641+02	Multidrug resistance, efflux pump MexEF-OprN	K18298+K18299-K18300	Drug resistance	47	49	34	51	40	36	43	43	42	23	21	47	31	32	33	42	34	29
M00642+01	Multidrug resistance, efflux pump MexJK-OprM	K18301	Drug resistance	0	1	0	3	2	2	1	1	1	11	5	15	0	0	0	1	1	1
M00642+02	Multidrug resistance, efflux pump MexJK-OprM	K18302+K18303-K18139	Drug resistance	180	220	175	585	341	325	245	244	265	276	159	343	207	169	208	267	197	194
M00643+02	Multidrug resistance, efflux pump MexXY-OprM	K18094+K18095+K18139	Drug resistance	179	218	174	584	340	325	242	240	261	273	156	339	206	168	207	265	196	192
M00644+01	Vanadium resistance, efflux pump MexGHI-OpmD	K18304	Drug efflux transporter/pump	1	1	1	10	12	5	1	1	1	8	11	21	1	2	1	6	4	4
M00645+01	Multidrug resistance, efflux pump SmeABC	K07642	Drug efflux transporter/pump	85	82	55	106	77	78	78	73	72	63	42	85	73	67	70	147	114	109
M00645+02	Multidrug resistance, efflux pump SmeABC	K07664	Drug efflux transporter/pump	11	14	9	24	14	17	14	13	13	18	8	22	9	9	10	9	6	5
M00646+01	Multidrug resistance, efflux pump AcrAD-TolC	K07642	Drug efflux transporter/pump	85	82	55	106	77	78	78	73	72	63	42	85	73	67	70	147	114	109
M00646+02	Multidrug resistance, efflux pump AcrAD-TolC	K07664	Drug efflux transporter/pump	11	14	9	24	14	17	14	13	13	18	8	22	9	9	10	9	6	5
M00646+03	Multidrug resistance, efflux pump AcrAD-TolC	K03585+K18324+K12340	Drug efflux transporter/pump	398	356	447	931	729	502	363	445	484	570	679	829	371	487	470	702	644	659
M00647+02	Multidrug resistance, efflux pump AcrAB-TolC/SmeDEF	(K03585+K18138+(K18139,K12340))	Drug efflux transporter/pump	401	356	448	933	731	503	365	451	489	577	694	832	372	489	471	709	652	666
M00648+01	Multidrug resistance, efflux pump MdtABC	K07642	Drug efflux transporter/pump	85	82	55	106	77	78	78	73	72	63	42	85	73	67	70	147	114	109
M00648+02	Multidrug resistance, efflux pump MdtABC	K07664	Drug efflux transporter/pump	11	14	9	24	14	17	14	13	13	18	8	22	9	9	10	9	6	5
M00648+03	Multidrug resistance, efflux pump MdtABC	K07799+K07788+K07789	Drug efflux transporter/pump	33	48	36	260	132	146	61	57	70	129	47	146	71	44	69	119	75	82
M00651+01	Vancomycin resistance, D-Ala-D-Lac type	(K18345	Drug resistance	13	9	9	16	16	10	6	9	9	10	12	18	10	12	11	9	9	9
M00651+03	Vancomycin resistance, D-Ala-D-Lac type	K07260	Drug resistance	323	320	176	1542	675	1190	347	546	412	999	295	609	652	403	567	420	308	281
M00651+04	Vancomycin resistance, D-Ala-D-Lac type	K18346),(K18351	Drug resistance	264	290	146	503	525	382	363	449	365	336	438	319	454	352	406	232	196	166
M00651+06	Vancomycin resistance, D-Ala-D-Lac type	K18354	Drug resistance	126	140	137	685	752	385	176	168	196	445	673	688	170	147	179	421	315	347
M00651+07	Vancomycin resistance, D-Ala-D-Lac type	K18353)	Drug resistance	297	263	212	1357	673	1087	290	432	313	966	383	658	493	303	436	510	386	367
M00651+08	Vancomycin resistance, D-Ala-D-Lac type	(K18347	Drug resistance	1	0	0	1	1	1	0	1	0	1	1	1	1	1	1	1	1	1
M00651+09	Vancomycin resistance, D-Ala-D-Lac type	K15739	Drug resistance	1	0	0	1	1	1	0	1	0	1	1	1	1	1	1	1	1	1
M00651+10	Vancomycin resistance, D-Ala-D-Lac type	K08641)	Drug resistance	160	147	150	424	284	241	172	196	212	281	227	398	187	175	203	290	271	251
M00652+01	Vancomycin resistance, D-Ala-D-Ser type	K18350	Drug resistance	3	2	1	6	4	4	2	2	2	3	2	4	1	1	1	13	8	8
M00652+02	Vancomycin resistance, D-Ala-D-Ser type	K18349	Drug resistance	3	2	1	6	4	4	2	2	2	3	2	4	1	1	1	13	8	8
M00652+03	Vancomycin resistance, D-Ala-D-Ser type	K18348	Drug resistance	1	1	1	5	3	3	2	2	2	2	1	3	1	1	1	12	7	8
M00652+04	Vancomycin resistance, D-Ala-D-Ser type	K18856	Drug resistance	1	1	1	5	3	3	2	2	2	2	1	3	1	1	1	12	7	8
M00652+05	Vancomycin resistance, D-Ala-D-Ser type	K18866	Drug resistance	1	1	1	5	3	3	2	2	2	2	1	3	1	1	1	12	7	8
M00653+02	AauS-AauR (acidic amino acids utilization) two-component regulatory system	K17061	Two-component regulatory system	1	2	2	0	0	0	3	1	2	0	0	0	1	1	1	0	0	0
M00654+01	ParS-ParR (polymyxin-adaptive resistance) two-component regulatory system	K18072	Two-component regulatory system	1	2	2	0	0	0	3	1	2	0	0	0	1	1	1	0	0	0
M00656+01	VanS-VanR (VanB type vancomycin resistance) two-component regulatory system	K18345	Two-component regulatory system	13	9	9	16	16	10	6	9	9	10	12	18	10	12	11	9	9	9
M00657+01	VanS-VanR (VanE type vancomycin resistance) two-component regulatory system	K18350	Two-component regulatory system	3	2	1	6	4	4	2	2	2	3	2	4	1	1	1	13	8	8
M00657+02	VanS-VanR (VanE type vancomycin resistance) two-component regulatory system	K18349	Two-component regulatory system	3	2	1	6	4	4	2	2	2	3	2	4	1	1	1	13	8	8
M00658+01	VanS-VanR (actinomycete type vancomycin resistance) two-component regulatory system	K18351	Two-component regulatory system	1	1	1	3	1	4	2	2	2	2	1	1	2	1	2	2	2	1
M00660+01	Xanthomonas spp. pathogenicity signature, T3SS and effectors	K03222+K03226+K03227+K03228+K03229+K03230+K03224+K03225+K03223+K18374+K18376	Plant pathogenicity	9	11	10	28	16	16	13	15	18	14	12	24	8	10	11	31	21	22
M00667+02	Tetracycline resistance, efflux pump	K18218	Drug efflux transporter/pump	71	120	92	264	168	135	132	106	120	144	165	211	92	91	95	140	149	128
M00668+01	Tetracycline resistance, TetA transporter	K18476	Drug efflux transporter/pump	139	186	86	341	195	218	244	243	179	177	120	230	291	165	228	148	102	105
M00668+02	Tetracycline resistance, TetA transporter	K08151	Drug efflux transporter/pump	54	52	50	66	73	47	78	88	93	106	160	165	88	85	88	95	96	96
M00669+01	gamma-Hexachlorocyclohexane transport system	K02067+K02066+K02065+K18480	Saccharide, polyol, and lipid transport system	496	425	572	856	653	487	455	556	593	483	578	596	404	567	528	550	577	548
M00670+01	Mce transport system	K02067+K02066+K02065+K18481	Saccharide, polyol, and lipid transport system	496	425	572	856	653	487	455	556	593	483	578	596	404	567	528	550	577	548
M00673+03	Cephamycin C biosynthesis, aminoadipate + cycteine + valine => cephamycin C	K04127	beta-Lactam biosynthesis	74	118	87	312	177	171	149	122	137	103	65	123	98	76	94	85	56	57
M00678+04	Hedgehog signaling	K18806+K06229	Cell signaling	1	2	1	0	0	0	2	2	2	1	0	1	1	0	1	1	0	1
M00695+02	cAMP signaling	(K08041,K08042,K08043,K08044,K08045,K08046,K08047,K08048,K08049,K01768)	Cell signaling	336	375	386	1016	692	558	403	404	450	519	448	667	357	373	400	531	488	488
M00696+02	Multidrug resistance, efflux pump AcrEF-TolC	K18141+K18142+K12340	Drug resistance	344	309	399	876	674	469	329	403	442	529	612	740	338	451	434	640	578	603
M00697+02	Multidrug resistance, efflux pump MdtEF-TolC	K18898+K18899+K12340	Drug resistance	344	309	399	876	674	469	329	403	442	529	612	740	338	451	434	640	578	603
M00698+01	Multidrug resistance, efflux pump BpeEF-OprC	K18900	Drug resistance	1	2	2	0	0	0	3	1	2	0	0	0	1	1	1	0	0	0
M00698+02	Multidrug resistance, efflux pump BpeEF-OprC	K18901+K18902+K18903	Drug resistance	7	8	7	18	19	13	8	5	7	7	7	15	11	9	10	4	2	3
M00699+02	Multidrug resistance, efflux pump AmeABC	K03585+K18138+K18904	Drug efflux transporter/pump	260	271	272	675	417	376	285	285	314	332	261	431	245	229	262	356	306	296
M00700+01	Multidrug resistance, efflux pump AbcA	(K18906,K18907)	Drug resistance	11	20	16	23	13	10	39	35	42	14	7	22	39	25	36	18	15	14
M00701+01	Multidrug resistance, efflux pump EmrAB	K15974	Drug efflux transporter/pump	2	4	3	0	0	0	4	3	4	0	0	0	1	1	1	0	0	0
M00701+02	Multidrug resistance, efflux pump EmrAB	K03543+K03446	Drug efflux transporter/pump	83	96	68	74	46	55	114	117	128	67	47	98	99	79	103	164	134	124
M00702+01	Multidrug resistance, efflux pump NorB	(K18906,K18907)	Drug resistance	11	20	16	23	13	10	39	35	42	14	7	22	39	25	36	18	15	14
M00705+01	Multidrug resistance, efflux pump MepA	K18909	Drug resistance	15	7	4	3	3	2	1	3	3	2	2	3	2	2	2	1	1	1
M00705+02	Multidrug resistance, efflux pump MepA	K18908	Drug resistance	138	114	142	362	327	177	90	130	136	197	267	265	117	149	139	247	283	286
M00706+01	Multidrug resistance, EfrAB transporter	K18887+K18888	Drug efflux transporter/pump	408	462	251	1657	761	1287	536	648	491	1081	343	783	830	483	695	482	353	322
M00707+01	Multidrug resistance, MdlAB/SmdAB transporter	K18889+K18890	Drug efflux transporter/pump	203	227	213	491	415	274	242	249	269	299	368	415	227	247	255	357	377	368
M00708+01	Multidrug resistance, PatAB transporter	K18891+K18892	Drug efflux transporter/pump	2	0	1	0	0	0	1	2	1	1	1	0	0	2	1	4	20	7
M00709+01	Macrolide resistance, MacAB-TolC transporter	K07637	Drug efflux transporter/pump	1	2	1	1	0	1	2	2	2	0	0	0	1	1	1	1	0	0
M00709+02	Macrolide resistance, MacAB-TolC transporter	K07660	Drug efflux transporter/pump	1	2	1	1	0	1	2	2	2	0	0	0	1	1	1	1	0	0
M00709+03	Macrolide resistance, MacAB-TolC transporter	K05685+K13888+K12340	Drug efflux transporter/pump	375	335	426	895	687	483	355	428	467	552	657	775	354	468	452	661	607	624
M00711+01	Multidrug resistance, efflux pump MdtIJ	K11742+K11743	Drug efflux transporter/pump	13	21	16	8	4	5	48	43	55	13	9	26	46	28	44	24	11	13
M00713+02	Fluoroquinolone resistance, efflux pump LfrA	K08167	Drug efflux transporter/pump	12	11	6	12	5	12	14	17	13	8	2	5	32	19	25	8	6	4
M00714+02	Multidrug resistance, efflux pump QacA	K08167	Drug resistance	12	11	6	12	5	12	14	17	13	8	2	5	32	19	25	8	6	4
M00715+01	Lincosamide resistance, efflux pump LmrB	K18939	Drug efflux transporter/pump	4	6	5	8	5	5	9	8	10	4	2	7	4	3	4	4	2	2
M00715+02	Lincosamide resistance, efflux pump LmrB	K18926	Drug efflux transporter/pump	28	28	15	17	8	13	38	69	47	14	5	10	42	24	34	41	28	24
M00716+01	ArlS-ArlR (virulence regulation) two-component regulatory system	K18940	Two-component regulatory system	39	28	21	43	42	27	19	30	28	48	46	89	35	33	31	37	33	30
M00716+02	ArlS-ArlR (virulence regulation) two-component regulatory system	K18941	Two-component regulatory system	55	37	21	64	44	40	23	39	33	28	19	42	54	40	41	20	17	14
M00717+01	Multidrug resistance, efflux pump NorA	(K18940	Drug efflux transporter/pump	39	28	21	43	42	27	19	30	28	48	46	89	35	33	31	37	33	30
M00717+02	Multidrug resistance, efflux pump NorA	K18941,K18906)	Drug efflux transporter/pump	55	37	21	64	44	40	23	39	33	28	19	42	54	40	41	20	17	14
M00717+03	Multidrug resistance, efflux pump NorA	K08153	Drug efflux transporter/pump	2	1	1	1	1	1	1	2	1	1	1	1	2	2	2	1	1	1
M00718+02	Multidrug resistance, efflux pump MexAB-OprM	K03585+K18138+K18139	Drug resistance	260	271	272	677	420	378	285	285	314	332	262	431	245	229	262	356	306	296
M00720+01	Multidrug resistance, efflux pump VexEF-TolC	K18990+K18989+K12340	Drug efflux transporter/pump	372	315	432	884	689	474	331	409	447	534	630	743	340	456	437	641	582	606
M00721+02	Cationic antimicrobial peptide (CAMP) resistance, arnBCADTEF operon	K07643),(K18072	Drug resistance	1	2	2	0	0	0	3	1	2	0	0	0	1	1	1	0	0	0
M00721+03	Cationic antimicrobial peptide (CAMP) resistance, arnBCADTEF operon	K18073),(K07637	Drug resistance	1	2	1	1	0	1	2	2	2	0	0	0	1	1	1	1	0	0
M00721+04	Cationic antimicrobial peptide (CAMP) resistance, arnBCADTEF operon	K07660))	Drug resistance	1	2	1	1	0	1	2	2	2	0	0	0	1	1	1	1	0	0
M00721+05	Cationic antimicrobial peptide (CAMP) resistance, arnBCADTEF operon	K07806+K10012+K10011+K13014+K07264+K12962+K12963	Drug resistance	205	173	215	214	187	135	188	221	242	166	156	299	199	210	219	236	211	192
M00722+03	Cationic antimicrobial peptide (CAMP) resistance, ethanolaminephosphotransferase EptA	K03760	Drug resistance	7	12	8	16	9	11	13	9	10	10	18	8	6	5	6	5	3	3
M00723+01	Cationic antimicrobial peptide (CAMP) resistance, ethanolaminephosphotransferase EptB	K07660	Drug resistance	1	2	1	1	0	1	2	2	2	0	0	0	1	1	1	1	0	0
M00723+02	Cationic antimicrobial peptide (CAMP) resistance, ethanolaminephosphotransferase EptB	K07637	Drug resistance	1	2	1	1	0	1	2	2	2	0	0	0	1	1	1	1	0	0
M00724+01	Cationic antimicrobial peptide (CAMP) resistance, palmitoyl transferase PagP	K07660	Drug resistance	1	2	1	1	0	1	2	2	2	0	0	0	1	1	1	1	0	0
M00724+02	Cationic antimicrobial peptide (CAMP) resistance, palmitoyl transferase PagP	K07637	Drug resistance	1	2	1	1	0	1	2	2	2	0	0	0	1	1	1	1	0	0
M00725+03	Cationic antimicrobial peptide (CAMP) resistance, dltABCD operon	K03367+K03739+K14188+K03740	Drug resistance	176	172	83	1173	441	989	207	350	240	805	139	335	440	220	367	255	179	151
M00726+03	Cationic antimicrobial peptide (CAMP) resistance, lysyl-phosphatidylglycerol (L-PG) synthase MprF	K14205	Drug resistance	67	37	52	253	142	140	57	97	80	145	88	131	43	61	55	27	26	22
M00727+01	Cationic antimicrobial peptide (CAMP) resistance, N-acetylmuramoyl-L-alanine amidase AmiA and AmiC	K07640	Drug resistance	9	10	9	36	32	25	11	13	15	14	15	30	13	13	15	19	12	12
M00727+02	Cationic antimicrobial peptide (CAMP) resistance, N-acetylmuramoyl-L-alanine amidase AmiA and AmiC	K07662	Drug resistance	20	26	22	45	38	31	43	43	50	25	21	51	58	41	54	39	25	27
M00727+03	Cationic antimicrobial peptide (CAMP) resistance, N-acetylmuramoyl-L-alanine amidase AmiA and AmiC	K01448	Drug resistance	741	714	650	2507	1466	1724	779	1005	912	1609	1036	1500	1015	857	1008	1164	1010	987
M00728+01	Cationic antimicrobial peptide (CAMP) resistance, envelope protein folding and degrading factors DegP and DsbA	K07640	Drug resistance	9	10	9	36	32	25	11	13	15	14	15	30	13	13	15	19	12	12
M00728+02	Cationic antimicrobial peptide (CAMP) resistance, envelope protein folding and degrading factors DegP and DsbA	K07662	Drug resistance	20	26	22	45	38	31	43	43	50	25	21	51	58	41	54	39	25	27
M00728+03	Cationic antimicrobial peptide (CAMP) resistance, envelope protein folding and degrading factors DegP and DsbA	(K04771,K03673)	Drug resistance	556	514	619	1539	1388	866	518	601	649	907	1173	1273	524	643	630	958	849	876
M00729+01	Fluoroquinolone resistance, gyrase-protecting protein Qnr	K03553	Drug resistance	920	880	800	2903	1949	2018	1004	1267	1120	1846	1403	1710	1270	1058	1240	1288	1130	1087
M00729+02	Fluoroquinolone resistance, gyrase-protecting protein Qnr	K01356	Drug resistance	620	693	464	1988	1020	1520	841	1002	850	1338	637	1024	1034	707	919	765	600	560
M00729+03	Fluoroquinolone resistance, gyrase-protecting protein Qnr	K18555	Drug resistance	149	82	130	82	99	64	83	142	135	59	131	55	114	169	147	55	105	73
M00731+01	Bacitracin transport system	K19084+K19083	ABC-2 type and other transport systems	71	54	33	68	47	43	39	57	48	29	20	47	60	44	46	37	43	29
M00734+01	BraS-BraR (bacitracin transport) two-component regulatory system	K19081	Two-component regulatory system	40	31	19	57	39	35	17	24	18	24	15	37	19	16	15	32	39	25
M00734+02	BraS-BraR (bacitracin transport) two-component regulatory system	K19082	Two-component regulatory system	31	25	15	47	30	27	14	20	14	20	12	33	13	11	10	14	12	9
M00736+01	Nocardicin A biosynthesis, L-pHPG + arginine + serine => nocardicin A	K19102+K19103+K05375	beta-Lactam biosynthesis	5	6	5	18	13	10	6	6	6	16	10	29	5	4	4	12	7	7
M00737+01	Bacitracin resistance, VraDE transporter	K19083+K19084	Drug efflux transporter/pump	71	54	33	68	47	43	39	57	48	29	20	47	60	44	46	37	43	29
M00737+02	Bacitracin resistance, VraDE transporter	K19081	Drug efflux transporter/pump	40	31	19	57	39	35	17	24	18	24	15	37	19	16	15	32	39	25
M00737+03	Bacitracin resistance, VraDE transporter	K19082	Drug efflux transporter/pump	31	25	15	47	30	27	14	20	14	20	12	33	13	11	10	14	12	9
M00737+04	Bacitracin resistance, VraDE transporter	K11631+K11632	Drug efflux transporter/pump	0	0	0	3	2	3	0	0	0	2	1	2	0	0	0	0	0	0
M00738+03	Bacitracin resistance, BceAB transporter	K11631+K11632	Drug efflux transporter/pump	0	0	0	3	2	3	0	0	0	2	1	2	0	0	0	0	0	0
M00740+01	Methylaspartate cycle	K01647	Other carbohydrate metabolism	485	582	365	1901	828	1443	715	817	672	1131	319	744	931	566	808	521	370	330
M00740+02	Methylaspartate cycle	K01681	Other carbohydrate metabolism	106	143	111	196	126	130	170	170	161	91	74	167	144	118	140	158	112	107
M00740+03	Methylaspartate cycle	K00031	Other carbohydrate metabolism	419	413	395	853	567	519	527	576	548	467	406	573	518	451	510	464	415	383
M00740+04	Methylaspartate cycle	K00261	Other carbohydrate metabolism	48	53	65	75	81	48	45	54	58	57	97	85	30	53	43	66	62	66
M00740+05	Methylaspartate cycle	K19268+K01846	Other carbohydrate metabolism	30	31	21	80	51	48	25	27	29	37	23	60	23	20	22	30	18	18
M00740+06	Methylaspartate cycle	K04835	Other carbohydrate metabolism	28	29	19	72	46	43	22	23	25	34	20	49	22	19	21	20	12	12
M00740+11	Methylaspartate cycle	K00024	Other carbohydrate metabolism	456	482	307	1765	850	1361	581	729	565	1197	531	904	848	520	734	707	523	521
M00741+01	Propanoyl-CoA metabolism, propanoyl-CoA => succinyl-CoA	(K01965+K01966,K11263+(K18472,K19312),K01964+K15036+K15037)	Other carbohydrate metabolism	494	421	399	1537	835	1219	494	700	551	1141	683	860	822	647	784	658	606	592
M00741+02	Propanoyl-CoA metabolism, propanoyl-CoA => succinyl-CoA	K05606	Other carbohydrate metabolism	609	588	524	2096	1184	1497	667	839	711	1353	783	1174	944	752	912	896	764	759
M00741+03	Propanoyl-CoA metabolism, propanoyl-CoA => succinyl-CoA	(K01847,K01848+K01849)	Other carbohydrate metabolism	644	593	543	1914	1085	1424	683	913	759	1344	821	1142	966	776	931	853	758	742
M00742+01	Aminoglycoside resistance, protease FtsH	(K07638	Drug resistance	3	5	4	6	5	4	5	4	5	20	27	39	3	2	3	2	1	1
M00742+02	Aminoglycoside resistance, protease FtsH	K07659	Drug resistance	1	3	2	5	2	3	3	2	3	11	6	15	2	1	2	2	1	1
M00742+03	Aminoglycoside resistance, protease FtsH	K19416),(K04088	Drug resistance	249	268	288	654	456	342	296	292	331	320	287	480	292	289	310	287	229	235
M00742+04	Aminoglycoside resistance, protease FtsH	K04087)	Drug resistance	180	228	184	629	417	325	273	246	281	305	253	456	272	220	266	261	189	203
M00742+05	Aminoglycoside resistance, protease FtsH	K03798	Drug resistance	770	727	692	2695	1801	1853	731	957	876	1659	1262	1527	1020	874	1015	1154	1011	987
M00743+01	Aminoglycoside resistance, protease HtpX	K07638	Drug resistance	3	5	4	6	5	4	5	4	5	20	27	39	3	2	3	2	1	1
M00743+02	Aminoglycoside resistance, protease HtpX	K07659	Drug resistance	1	3	2	5	2	3	3	2	3	11	6	15	2	1	2	2	1	1
M00743+03	Aminoglycoside resistance, protease HtpX	K03799	Drug resistance	773	865	874	1614	1799	1070	848	931	875	1157	1478	1532	570	740	702	1166	1234	1088
M00744+01	Cationic antimicrobial peptide (CAMP) resistance, protease PgtE	K07637	Drug resistance	1	2	1	1	0	1	2	2	2	0	0	0	1	1	1	1	0	0
M00744+02	Cationic antimicrobial peptide (CAMP) resistance, protease PgtE	K07660	Drug resistance	1	2	1	1	0	1	2	2	2	0	0	0	1	1	1	1	0	0
M00745+01	Imipenem resistance, repression of porin OprD	(K18072	Drug resistance	1	2	2	0	0	0	3	1	2	0	0	0	1	1	1	0	0	0
M00745+02	Imipenem resistance, repression of porin OprD	K18073),(K07644	Drug resistance	11	15	12	28	20	17	15	13	15	15	13	31	19	16	17	23	14	15
M00745+03	Imipenem resistance, repression of porin OprD	K07665),K18297	Drug resistance	32	39	29	40	29	25	35	34	37	25	22	49	24	25	26	106	75	78
M00754+01	Nisin resistance, phage shock protein homolog LiaH	K11617	Drug resistance	6	4	3	5	3	4	4	7	5	4	3	4	4	5	4	9	23	10
M00754+02	Nisin resistance, phage shock protein homolog LiaH	K11618	Drug resistance	31	35	18	33	16	31	43	37	34	13	4	10	27	20	24	23	30	15
M00760+01	Erythromycin resistance, macrolide 2'-phosphotransferase I MphA	K19060	Drug resistance	0	0	0	1	1	1	2	2	2	1	0	1	0	0	1	1	1	1
M00760+02	Erythromycin resistance, macrolide 2'-phosphotransferase I MphA	K06979	Drug resistance	0	0	1	1	1	0	0	1	1	1	3	0	0	0	0	0	1	0
M00761+01	Undecaprenylphosphate alpha-L-Ara4N biosynthesis, UDP-GlcA => undecaprenyl phosphate alpha-L-Ara4N	K10011	Other carbohydrate metabolism	13	17	14	36	24	26	14	14	16	13	11	24	11	12	13	19	12	10
M00761+02	Undecaprenylphosphate alpha-L-Ara4N biosynthesis, UDP-GlcA => undecaprenyl phosphate alpha-L-Ara4N	K07806	Other carbohydrate metabolism	8	8	8	28	19	21	5	9	10	11	9	18	7	7	9	15	9	8
M00761+03	Undecaprenylphosphate alpha-L-Ara4N biosynthesis, UDP-GlcA => undecaprenyl phosphate alpha-L-Ara4N	K10012	Other carbohydrate metabolism	67	66	58	96	93	62	62	71	75	62	62	123	87	77	87	114	96	88
M00761+04	Undecaprenylphosphate alpha-L-Ara4N biosynthesis, UDP-GlcA => undecaprenyl phosphate alpha-L-Ara4N	K13014	Other carbohydrate metabolism	141	102	154	133	129	81	92	129	133	81	90	159	110	142	130	140	127	115
M00762+01	Copper-processing system	K19341+K19340	ABC-2 type and other transport systems	14	9	20	19	28	13	6	16	18	28	60	31	9	23	16	23	29	31
M00763+01	Ornithine biosynthesis, mediated by LysW, glutamate => ornithine	K05826,K19412	Arginine and proline metabolism	58	46	40	118	112	76	45	54	49	109	108	134	37	43	39	91	89	81
M00763+02	Ornithine biosynthesis, mediated by LysW, glutamate => ornithine	K05828	Arginine and proline metabolism	26	26	12	22	12	21	30	28	25	12	6	19	21	16	18	24	18	16
M00763+03	Ornithine biosynthesis, mediated by LysW, glutamate => ornithine	K05829	Arginine and proline metabolism	23	16	16	26	31	16	7	10	9	12	16	23	12	15	13	31	33	29
M00763+04	Ornithine biosynthesis, mediated by LysW, glutamate => ornithine	K05830	Arginine and proline metabolism	18	18	8	13	7	15	23	19	17	5	2	4	15	11	12	10	7	5
M00763+05	Ornithine biosynthesis, mediated by LysW, glutamate => ornithine	K05831	Arginine and proline metabolism	39	32	22	37	36	29	28	27	24	16	17	26	26	24	24	39	39	33
M00765+01	Multidrug resistance, efflux pump Bmr	K19575	Drug efflux transporter/pump	7	7	6	13	10	6	6	7	8	7	7	13	3	3	3	3	3	3
M00766+02	Streptomycin resistance, deactivating enzyme StrAB	K04343	Drug resistance	223	244	93	1184	421	1012	270	419	286	803	101	310	512	245	411	251	164	137
M00767+03	Multidrug resistance, efflux pump OqxAB	K19586+K19585	Drug efflux transporter/pump	1	1	1	1	1	1	2	1	1	0	0	0	1	1	1	1	0	0
M00768+02	Multidrug resistance, efflux pump GesABC	K19595+K19594+K18139	Drug efflux transporter/pump	179	218	174	584	340	325	242	240	261	273	156	339	206	168	207	265	196	192
M00769+01	Multidrug resistance, efflux pump MexPQ-OpmE	K18304	Drug resistance	1	1	1	10	12	5	1	1	1	8	11	21	1	2	1	6	4	4
M00772+01	HupT-HupR (hydrogenase synthesis regulation) two-component regulatory system	K19661	Two-component regulatory system	2	4	3	3	2	1	3	2	3	1	2	2	3	3	3	3	2	2
M00772+02	HupT-HupR (hydrogenase synthesis regulation) two-component regulatory system	K19641	Two-component regulatory system	1	2	1	19	9	10	2	2	2	7	3	9	1	0	1	4	2	2
M00773+08	Tylosin biosynthesis, methylmalonyl-CoA + malonyl-CoA => tylactone => tylosin	K15996	Macrolide biosynthesis	37	40	33	256	127	141	23	27	25	121	40	119	30	28	33	30	18	19
M00774+06	Erythromycin biosynthesis, propanoyl-CoA + methylmalonyl-CoA => deoxyerythronolide B => erythromycin A/B	K14369	Macrolide biosynthesis	198	225	203	333	232	200	235	221	209	143	109	173	156	173	172	155	146	118
M00776+04	Pikromycin/methymycin/neomethymycin biosynthesis, methylmalonyl-CoA + malonyl-CoA => narbonolide/10-deoxymethynolide => pikromycin/methymycin/neomethymycin	K16006	Macrolide biosynthesis	83	108	43	54	21	55	95	100	72	21	6	17	97	54	68	25	13	12
M00777+01	Avermectin biosynthesis, 2-methylbutanoyl-CoA/isobutyryl-CoA => 6,8a-Seco-6,8a-deoxy-5-oxoavermectin 1a/1b aglycone => avermectin A1a/B1a/A1b/B1b	K14371	Macrolide biosynthesis	909	867	797	2609	1527	1817	995	1255	1109	1682	1081	1581	1242	1036	1219	1237	1078	1039
M00777+02	Avermectin biosynthesis, 2-methylbutanoyl-CoA/isobutyryl-CoA => 6,8a-Seco-6,8a-deoxy-5-oxoavermectin 1a/1b aglycone => avermectin A1a/B1a/A1b/B1b	K14372	Macrolide biosynthesis	76	91	33	45	19	49	79	87	59	18	5	13	82	44	54	25	15	12
M00777+03	Avermectin biosynthesis, 2-methylbutanoyl-CoA/isobutyryl-CoA => 6,8a-Seco-6,8a-deoxy-5-oxoavermectin 1a/1b aglycone => avermectin A1a/B1a/A1b/B1b	K14373	Macrolide biosynthesis	1159	1135	1134	3098	2265	2170	1216	1545	1377	2187	1767	2341	1375	1270	1422	1791	1688	1567
M00777+04	Avermectin biosynthesis, 2-methylbutanoyl-CoA/isobutyryl-CoA => 6,8a-Seco-6,8a-deoxy-5-oxoavermectin 1a/1b aglycone => avermectin A1a/B1a/A1b/B1b	K14374	Macrolide biosynthesis	116	183	125	389	212	233	219	178	193	124	56	143	139	112	134	111	73	68
M00777+05	Avermectin biosynthesis, 2-methylbutanoyl-CoA/isobutyryl-CoA => 6,8a-Seco-6,8a-deoxy-5-oxoavermectin 1a/1b aglycone => avermectin A1a/B1a/A1b/B1b	K14375	Macrolide biosynthesis	2	4	3	8	5	4	4	3	3	2	3	9	2	2	2	8	4	5
M00778+04	Type II polyketide backbone biosynthesis, acyl-CoA + malonyl-CoA => polyketide	(K05555,K14250),K15886)	Type II polyketide biosynthesis	376	423	260	1558	653	1227	474	608	486	980	239	508	676	390	572	469	334	311
M00783+03	Tetracenomycin C/8-demethyltetracenomycin C biosynthesis, tetracenomycin F2 => tetracenomycin C/8-demethyltetracenomycin C	K15886	Type II polyketide biosynthesis	27	34	28	106	71	67	34	29	32	51	34	64	25	27	28	46	38	38
M00783+04	Tetracenomycin C/8-demethyltetracenomycin C biosynthesis, tetracenomycin F2 => tetracenomycin C/8-demethyltetracenomycin C	0	Type II polyketide biosynthesis	171	229	174	610	341	346	271	246	270	279	146	335	220	192	231	271	193	190
M00783+05	Tetracenomycin C/8-demethyltetracenomycin C biosynthesis, tetracenomycin F2 => tetracenomycin C/8-demethyltetracenomycin C	K15971	Type II polyketide biosynthesis	72	48	66	55	49	42	45	50	46	36	33	49	58	52	55	32	35	27
M00793+01	dTDP-L-rhamnose biosynthesis	K00973	Polyketide sugar unit biosynthesis	997	951	1000	2648	2223	1961	969	1295	1139	1973	1803	1918	1052	1043	1124	1493	1431	1292
M00793+02	dTDP-L-rhamnose biosynthesis	K01710	Polyketide sugar unit biosynthesis	966	964	943	2829	2296	2054	964	1252	1087	2045	1788	1975	1075	1013	1132	1492	1417	1271
M00793+03	dTDP-L-rhamnose biosynthesis	K01790	Polyketide sugar unit biosynthesis	415	262	425	674	604	392	269	416	407	535	689	686	291	450	398	516	484	486
M00793+04	dTDP-L-rhamnose biosynthesis	K00067	Polyketide sugar unit biosynthesis	313	285	327	832	616	465	320	381	396	491	491	712	306	350	364	535	401	432
M00796+01	dTDP-D-mycaminose biosynthesis	K19853	Polyketide sugar unit biosynthesis	28	19	25	35	33	20	21	24	23	20	38	35	22	29	27	31	37	33
M00796+02	dTDP-D-mycaminose biosynthesis	K19854	Polyketide sugar unit biosynthesis	1022	1010	1105	1931	1879	1188	992	1203	1154	1369	1642	1966	858	1042	1004	1597	1563	1455
M00797+01	dTDP-D-desosamine biosynthesis	K13308	Polyketide sugar unit biosynthesis	2	1	1	1	1	1	1	2	1	1	1	1	2	2	2	1	1	1
M00797+03	dTDP-D-desosamine biosynthesis	(K13310,K16436)	Polyketide sugar unit biosynthesis	37	39	24	54	34	44	43	41	42	26	19	44	38	31	37	47	41	34
M00797+04	dTDP-D-desosamine biosynthesis	(K13311,K13326)	Polyketide sugar unit biosynthesis	156	145	193	192	170	121	145	164	180	135	138	150	123	163	153	133	127	115
M00798+02	dTDP-L-mycarose biosynthesis	K13315	Polyketide sugar unit biosynthesis	4	6	4	10	6	7	10	9	11	7	4	11	7	5	6	6	3	3
M00799+02	dTDP-L-oleandrose biosynthesis	K13315	Polyketide sugar unit biosynthesis	4	6	4	10	6	7	10	9	11	7	4	11	7	5	6	6	3	3
M00799+05	dTDP-L-oleandrose biosynthesis	K19857	Polyketide sugar unit biosynthesis	5	9	7	34	26	23	12	9	12	11	6	13	8	6	9	7	3	4
M00800+02	dTDP-L-megosamine biosynthesis	K16436	Polyketide sugar unit biosynthesis	37	39	24	54	34	44	43	41	42	26	19	44	38	31	37	47	41	34
M00800+03	dTDP-L-megosamine biosynthesis	K13326	Polyketide sugar unit biosynthesis	156	145	193	192	170	121	145	164	180	135	138	150	123	163	153	133	127	115
M00800+05	dTDP-L-megosamine biosynthesis	K13322	Polyketide sugar unit biosynthesis	48	59	42	105	70	77	64	55	57	61	40	80	40	38	40	56	41	37
M00803+03	dTDP-D-angolosamine biosynthesis	K16436	Polyketide sugar unit biosynthesis	37	39	24	54	34	44	43	41	42	26	19	44	38	31	37	47	41	34
M00804+02	Complete nitrification, comammox, ammonia => nitrite => nitrate	K10535	Nitrogen metabolism	89	134	103	260	146	135	181	160	184	103	57	126	151	117	150	185	130	135
M00804+03	Complete nitrification, comammox, ammonia => nitrite => nitrate	K00370+K00371	Nitrogen metabolism	319	365	164	1276	469	1099	478	611	444	861	126	376	753	392	611	302	206	170
M00806+01	PTS system, maltose-specific II component	K02777+K20107+K20108	Phosphotransferase system (PTS)	9	8	6	1	1	1	5	9	4	1	1	1	2	3	2	6	23	9
M00809+01	PTS system, glucose-specific II component	K20116+K20117+K20118	Phosphotransferase system (PTS)	8	7	5	1	1	1	4	6	3	0	1	1	1	1	1	2	3	2
M00810+05	Nicotine degradation, pyridine pathway, nicotine => 2,6-dihydroxypyridine/succinate semialdehyde	0	Cofactor and vitamin metabolism	9	12	9	5	2	3	26	26	29	6	2	5	37	21	32	6	3	4
M00811+01	Nicotine degradation, pyrrolidine pathway, nicotine => succinate semialdehyde	K20170,K20169	Cofactor and vitamin metabolism	176	214	124	222	156	171	261	268	212	161	199	193	297	215	256	286	307	282
M00811+02	Nicotine degradation, pyrrolidine pathway, nicotine => succinate semialdehyde	(K20170,(K20158	Cofactor and vitamin metabolism	176	214	124	222	156	171	261	268	212	161	199	193	297	215	256	286	307	282
M00811+04	Nicotine degradation, pyrrolidine pathway, nicotine => succinate semialdehyde	K20171-K20172	Cofactor and vitamin metabolism	452	471	406	1119	799	638	492	569	575	601	582	789	513	516	543	627	575	572
M00812+01	AgrC2-AgrA2 (virulence regulation) two-component regulatory system	K20339	Two-component regulatory system	9	9	7	8	6	7	14	15	16	4	4	9	21	20	19	10	7	6
M00812+02	AgrC2-AgrA2 (virulence regulation) two-component regulatory system	K20340	Two-component regulatory system	208	115	201	356	300	195	104	187	183	219	317	262	175	267	238	286	301	283
M00813+01	Lantibiotic transport system	K20459+K20460+K20461	ABC-2 type and other transport systems	58	33	45	18	14	19	47	91	84	20	36	17	60	104	86	18	31	16
M00814+03	Acarbose biosynthesis, sedoheptulopyranose-7P => acarbose	K19974	Biosynthesis of other secondary metabolites	4	9	6	11	5	7	10	7	9	2	1	2	5	5	6	4	2	2
M00818+02	FusK-FusR (virulence regulation) two-component regulatory system	K20264	Two-component regulatory system	0	1	0	5	3	2	1	1	1	14	8	27	0	0	0	11	8	9
