# Supplementary material for: Environmental instability reduces shock resistance by enriching specialist taxa with distinct two component regulatory systems
Source: NPJ Biofilms Microbiomes. 2025 Mar 31;11:54. doi: 10.1038/s41522-025-00679-w (PMC11958701; doi:10.1038/s41522-025-00679-w)
Supplement: Supplementary file 5 — Supplemental File 4 final_bin_statistics [file 41522_2025_679_MOESM5_ESM.xlsx]

## Sheet: final_bin_statistics
BIN	GTDB-TK Taxonomy	No of Contigs	Average length of Contigs	N50 Score Contigs	Total length of bin	Average GC %	Completeness %	Contamination %
bin.1	d__Bacteria;p__Spirochaetota;c__Spirochaetia;o__Treponematales;f__UBA8932;g__;s__	722	3126.36	3374	2257235	53.0929	54.45	3.448
bin.10	d__Bacteria;p__Patescibacteria;c__Gracilibacteria;o__UBA1369;f__UBA1369;g__;s__	189	4800.17	6275	907233	43.8047	53.3	0.99
bin.100	d__Bacteria;p__Desulfobacterota;c__Syntrophia;o__Syntrophales;f__;g__;s__	282	13744.2	23280	3875878	49.2383	94.31	1.935
bin.101	d__Bacteria;p__Patescibacteria;c__Paceibacteria;o__UBA9983_A;f__UBA9973;g__UBA8515;s__	103	5206.7	6351	536290	33.7238	62.31	2.67
bin.102	d__Bacteria;p__FCPU426;c__JAAXVQ01;o__JAAXVQ01;f__JAAXVQ01;g__;s__	492	4726.05	9082	2325217	67.4472	76.2	4.764
bin.103	d__Bacteria;p__Chloroflexota;c__Anaerolineae;o__Anaerolineales;f__Anaerolineaceae;g__;s__	236	11792.3	21090	2782985	59.0672	68.64	3.181
bin.104	d__Bacteria;p__Chloroflexota;c__Anaerolineae;o__Thermoflexales;f__Fen-1058;g__;s__	1278	3558.79	3899	4548137	58.6763	79.26	3.111
bin.105	d__Bacteria;p__Spirochaetota;c__;o__;f__;g__;s__	1125	2541.07	2852	2858704	62.2361	72.64	5.066
bin.107	d__Bacteria;p__Actinobacteriota;c__Actinomycetia;o__Propionibacteriales;f__Propionibacteriaceae;g__Brevilactibacter;s__	222	7513.42	11622	1667980	70.5881	51.72	0
bin.108	d__Bacteria;p__Acidobacteriota;c__Aminicenantia;o__UBA2199;f__UBA2199;g__UBA2199;s__	134	18392.3	24974	2464567	62.0052	82.74	0.854
bin.109	d__Bacteria;p__FCPU426;c__JAAXVQ01;o__JAAXVQ01;f__JAAXVQ01;g__;s__	305	7850.74	11572	2394477	66.4489	70.82	4.626
bin.11	d__Bacteria;p__Chloroflexota;c__Anaerolineae;o__Anaerolineales;f__UBA4823;g__;s__	446	3922.68	4457	1749517	52.7935	58.93	3.919
bin.110	d__Bacteria;p__Desulfobacterota_G;c__Syntrophorhabdia;o__Syntrophorhabdales;f__Syntrophorhabdaceae;g__UBA5609;s__	386	4424.14	5082	1707719	50.9538	62.56	1.935
bin.111	d__Bacteria;p__SpSt-956;c__SpSt-956;o__;f__;g__;s__	2366	2789.08	3313	6598967	36.8304	89.52	3.418
bin.112	d__Bacteria;p__Patescibacteria;c__Microgenomatia;o__UBA12405;f__UBA12405;g__WARW01;s__	101	8834.55	17304	892290	31.0344	67.23	0
bin.113	d__Bacteria;p__Spirochaetota;c__Spirochaetia;o__Treponematales;f__UBA8932;g__UBA2256;s__UBA2256 sp001603165	341	6462.99	8823	2203881	57.2327	91.75	0.067
bin.114	d__Bacteria;p__Armatimonadota;c__UBA5377;o__UBA5377;f__JABUFB01;g__;s__	518	17559.4	30830	9095757	68.023	96.29	5.169
bin.115	d__Bacteria;p__Spirochaetota;c__Spirochaetia;o__Treponematales;f__UBA8932;g__;s__	107	21656.5	35030	2317244	51.331	100	0
bin.116	d__Bacteria;p__Patescibacteria;c__Paceibacteria;o__UBA6257;f__UBA9933;g__WO2-47-17b;s__	210	2671.1	3264	560931	44.0834	74.26	0.344
bin.117	d__Bacteria;p__Chloroflexota;c__Anaerolineae;o__Anaerolineales;f__Anaerolineaceae;g__;s__	170	13516.5	33682	2297813	47.5982	74.54	2.121
bin.118	d__Bacteria;p__Chloroflexota;c__Anaerolineae;o__Anaerolineales;f__Anaerolineaceae;g__DSYU01;s__	237	16403.1	33190	3887535	53.1164	95.45	7.909
bin.119	d__Bacteria;p__Synergistota;c__Synergistia;o__Synergistales;f__Aminobacteriaceae;g__Aminivibrio;s__	470	3369.27	3875	1583557	48.6774	50.55	7.6
bin.12	d__Bacteria;p__Desulfobacterota;c__Syntrophia;o__Syntrophales;f__Smithellaceae;g__Fen-1166;s__Fen-1166 sp002068015	607	3482.33	4017	2113772	45.7537	74.42	0.86
bin.120	d__Bacteria;p__Spirochaetota;c__Spirochaetia;o__Treponematales;f__UBA12059;g__SZUA-370;s__	1026	2712.57	3116	2783099	65.3437	56.84	0
bin.121	d__Bacteria;p__Chloroflexota;c__Anaerolineae;o__CG2-30-64-16;f__CG2-30-64-16;g__MWBF01;s__	237	11467.6	29220	2717821	62.0055	52.44	2.664
bin.122	d__Bacteria;p__Dependentiae;c__Babeliae;o__Babeliales;f__Vermiphilaceae;g__;s__	173	8282.05	14519	1432794	37.5532	57.04	1.626
bin.123	d__Archaea;p__Methanobacteriota;c__Methanobacteria;o__Methanobacteriales;f__Methanobacteriaceae;g__Methanobacterium_A;s__Methanobacterium_A sp002067325	359	4788.37	5949	1719026	41.1417	84.52	0.903
bin.124	d__Bacteria;p__Synergistota;c__Synergistia;o__Synergistales;f__79-D21;g__79-D21;s__	326	4313.42	7458	1406175	60.665	90.67	0
bin.125	d__Bacteria;p__Cloacimonadota;c__Cloacimonadia;o__Cloacimonadales;f__;g__;s__	79	43566.7	93909	3441772	34.1362	97.8	1.098
bin.126	d__Archaea;p__Methanobacteriota;c__Methanobacteria;o__Methanobacteriales;f__Methanobacteriaceae;g__;s__	390	2523.73	2948	984256	47.2686	52.93	3.066
bin.127	d__Bacteria;p__Firmicutes_C;c__Negativicutes;o__Anaeromusales;f__Anaeromusaceae;g__Anaeromusa;s__Anaeromusa sp009929485	690	3886.13	5604	2681432	51.1615	97.09	3.401
bin.128	d__Bacteria;p__Desulfobacterota;c__Syntrophia;o__Syntrophales;f__PHBD01;g__PHBD01;s__	517	3090.19	3135	1597627	61.7626	54.28	0.645
bin.129	d__Bacteria;p__Chloroflexota;c__Dehalococcoidia;o__GIF9;f__;g__;s__	189	7785.52	14852	1471463	57.4763	51.86	1.98
bin.13	d__Bacteria;p__Firmicutes_C;c__Negativicutes;o__UBA1444;f__UBA1444;g__;s__	980	2780.79	3308	2725171	52.7446	71.99	3.85
bin.130	d__Bacteria;p__Planctomycetota;c__Planctomycetes;o__Pirellulales;f__Thermoguttaceae;g__;s__	651	13096.7	20537	8525934	64.0296	94.25	2.747
bin.131	d__Bacteria;p__Cloacimonadota;c__Cloacimonadia;o__Cloacimonadales;f__Cloacimonadaceae;g__UBA4175;s__	87	27551.3	43906	2396966	52.7344	97.8	0
bin.132	d__Bacteria;p__Verrucomicrobiota;c__Lentisphaeria;o__Victivallales;f__GWF2-45-14;g__;s__	218	22072.8	38844	4811880	54.6464	93.21	2.364
bin.133	d__Bacteria;p__WOR-3;c__SDB-A;o__SDB-A;f__SDB-A;g__;s__	266	9134.66	22860	2429819	42.4051	93.58	0
bin.134	d__Bacteria;p__Firmicutes_A;c__Clostridia_A;o__Christensenellales;f__CAG-138;g__UBA7703;s__	544	6027.19	10857	3278792	54.5325	94.02	2.921
bin.135	d__Bacteria;p__Cloacimonadota;c__Cloacimonadia;o__Cloacimonadales;f__Cloacimonadaceae;g__;s__	87	33161.8	47885	2885075	47.7416	97.8	1.098
bin.136	d__Bacteria;p__Spirochaetota;c__UBA4802;o__UBA4802;f__UBA5550;g__UBA5550;s__	955	3300.94	4099	3152396	41.7675	64.84	1.327
bin.137	d__Bacteria;p__Patescibacteria;c__Paceibacteria;o__UBA6257;f__2-01-FULL-56-20;g__LiPW-15;s__	31	24446.4	46713	757838	41.6828	61.93	0.854
bin.139	d__Bacteria;p__Myxococcota;c__Myxococcia;o__Myxococcales;f__UBA5297;g__;s__	1381	5362.48	6266	7405590	71.6507	80.55	3.055
bin.14	d__Bacteria;p__Verrucomicrobiota;c__Kiritimatiellae;o__LD1-PB3;f__GWF2-57-35;g__;s__	139	25675.5	53667	3568898	65.5213	89.69	2.056
bin.140	d__Bacteria;p__Chloroflexota;c__Anaerolineae;o__Anaerolineales;f__Anaerolineaceae;g__T78;s__	394	3540.88	3927	1395107	56.2226	67.83	3.884
bin.141	d__Bacteria;p__Firmicutes_A;c__Clostridia;o__Peptostreptococcales;f__Anaerovoracaceae;g__UBA10908;s__	424	2584.08	2899	1095649	55.7621	51.04	2.127
bin.142	d__Bacteria;p__Firmicutes_H;c__UBA994;o__JAAYKD01;f__JAAYKD01;g__;s__	506	2894.11	3342	1464418	44.6874	64.4	1.504
bin.143	d__Bacteria;p__Firmicutes_A;c__Clostridia_A;o__Christensenellales;f__CAG-74;g__DTU024;s__	223	9403.3	13249	2096936	57.0964	96.77	2.217
bin.144	d__Archaea;p__Thermoplasmatota;c__Thermoplasmata;o__Methanomassiliicoccales;f__UBA472;g__UBA472;s__	232	6830.47	13362	1584670	59.9531	85.48	0.806
bin.145	d__Bacteria;p__Bacteroidota;c__Bacteroidia;o__Bacteroidales;f__BBW3;g__SB25;s__	525	5250.61	9244	2756572	40.2888	67.54	1.984
bin.146	d__Bacteria;p__Bacteroidota;c__Bacteroidia;o__Bacteroidales;f__Lentimicrobiaceae;g__Cfx3-02;s__	990	3414.84	4622	3380693	48.1617	84.31	3.382
bin.147	d__Bacteria;p__Bacteroidota;c__Bacteroidia;o__Bacteroidales;f__VadinHA17;g__LD21;s__LD21 sp012517605	270	13905.8	26423	3754559	43.1026	96.48	3.571
bin.148	d__Bacteria;p__Patescibacteria;c__ABY1;o__BM507;f__UBA12465;g__UBA12465;s__	9	88788.3	153156	799095	51.0292	72.27	0.99
bin.149	d__Bacteria;p__Bacteroidota;c__Bacteroidia;o__Bacteroidales;f__VadinHA17;g__SR-FBR-E99;s__	392	5989.72	7841	2347970	51.2594	76.32	1.904
bin.15	d__Bacteria;p__Desulfobacterota;c__Desulfovibrionia;o__Desulfovibrionales;f__Desulfovibrionaceae;g__Humidesulfovibrio;s__	262	11072.4	17163	2900971	69.2761	93.99	1.512
bin.150	d__Archaea;p__Methanobacteriota;c__Methanobacteria;o__Methanobacteriales;f__Methanobacteriaceae;g__;s__	312	4456.71	5657	1390495	44.4086	75.93	1.2
bin.151	d__Bacteria;p__Armatimonadota;c__UBA5377;o__UBA1398;f__UBA1398;g__;s__	896	3275.81	3626	2935123	70.1865	53.97	2.314
bin.152	d__Bacteria;p__FCPU426;c__JAAXVQ01;o__JAAXVQ01;f__JAAXVQ01;g__;s__	48	66031.5	125505	3169510	61.2508	96.62	3.436
bin.153	d__Bacteria;p__Chloroflexota;c__Anaerolineae;o__B4-G1;f__SLSP01;g__;s__	366	6455.72	7474	2362792	62.5099	56.21	2.727
bin.154	d__Bacteria;p__Chloroflexota;c__Anaerolineae;o__Anaerolineales;f__Anaerolineaceae;g__;s__	305	7979.44	12665	2433729	48.7097	60.45	2.809
bin.155	d__Bacteria;p__Zixibacteria;c__MSB-5A5;o__UBA10806;f__4484-95;g__JAAYTW01;s__	92	39304.7	85258	3616036	44.7542	99.93	3.296
bin.156	d__Bacteria;p__Actinobacteriota;c__Actinomycetia;o__Propionibacteriales;f__Propionibacteriaceae;g__Propionicimonas;s__	495	5123.93	6802	2536344	67.8677	87.49	0.345
bin.157	d__Bacteria;p__Chloroflexota;c__Anaerolineae;o__Anaerolineales;f__Anaerolineaceae;g__;s__	354	4655.07	6027	1647896	51.0798	55	2.355
bin.158	d__Bacteria;p__Firmicutes;c__Bacilli;o__Lactobacillales;f__Streptococcaceae;g__Lactococcus_A;s__Lactococcus_A chungangensis	276	6125.69	8247	1690690	39.3217	90.4	1.241
bin.159	d__Bacteria;p__Planctomycetota;c__Phycisphaerae;o__UBA1845;f__PWPN01;g__JAAYDF01;s__	398	19602.8	47341	7801904	62.3745	96.52	2.272
bin.16	d__Bacteria;p__Cloacimonadota;c__Cloacimonadia;o__Cloacimonadales;f__Cloacimonadaceae;g__;s__	576	4080.28	5829	2350242	51.4645	94.5	0
bin.160	d__Bacteria;p__Spirochaetota;c__Spirochaetia;o__Sphaerochaetales;f__Sphaerochaetaceae;g__;s__	682	2449.27	2724	1670404	55.9549	66	1.136
bin.161	d__Bacteria;p__Desulfobacterota_G;c__Syntrophorhabdia;o__Syntrophorhabdales;f__Syntrophorhabdaceae;g__Delta-02;s__Delta-02 sp012719415	954	2097.88	2247	2001379	57.8676	62.22	0.806
bin.162	d__Bacteria;p__Chloroflexota;c__Anaerolineae;o__Anaerolineales;f__Anaerolineaceae;g__;s__	483	5942.08	8722	2870027	59.0485	71	1.919
bin.163	d__Bacteria;p__Myxococcota;c__Polyangia;o__GCA-2747355;f__GCA-2747355;g__;s__	777	3786.69	4317	2942260	46.2607	54.56	0
bin.164	d__Bacteria;p__Aureabacteria;c__SURF-26;o__SURF-26;f__SURF-26;g__;s__	228	12245.8	14801	2792049	38.173	89.86	2.225
bin.165	d__Bacteria;p__Patescibacteria;c__Gracilibacteria;o__UBA1369;f__UBA1369;g__UBA1369;s__	176	4684.84	5604	824531	47.5039	51.66	0
bin.166	d__Bacteria;p__Actinobacteriota;c__Actinomycetia;o__Propionibacteriales;f__Propionibacteriaceae;g__Propionicimonas;s__Propionicimonas sp002843035	176	13863.6	17170	2439999	70.074	62.28	0.777
bin.167	d__Bacteria;p__Planctomycetota;c__Phycisphaerae;o__UBA1845;f__PWPN01;g__JAAXZI01;s__	198	37601.3	63521	7445050	63.9798	97.72	2.272
bin.168	d__Bacteria;p__Myxococcota;c__Myxococcia;o__Myxococcales;f__UBA5297;g__;s__	356	27385.8	53747	9749327	70.5183	92.92	4.668
bin.169	d__Bacteria;p__Wallbacteria;c__UBA9980;o__UBA9980;f__UBA9980;g__UBA9980;s__UBA9980 sp002069765	580	8459.71	13984	4906631	45.8899	95.87	1.333
bin.17	d__Bacteria;p__Bacteroidota;c__Bacteroidia;o__Bacteroidales;f__UBA932;g__Bact-08;s__	63	49110.8	85983	3093978	40.8415	97.14	1.428
bin.170	d__Bacteria;p__Bacteroidota;c__Bacteroidia;o__Bacteroidales;f__VadinHA17;g__LD21;s__	855	2785.11	3291	2381266	45.4039	71.31	1.746
bin.171	d__Bacteria;p__Firmicutes_A;c__Clostridia_A;o__Christensenellales;f__CAG-74;g__HGM11575;s__	1227	2154.81	2396	2643948	64.6284	76.74	9.744
bin.172	d__Archaea;p__Thermoplasmatota;c__Thermoplasmata;o__DTKX01;f__;g__;s__	261	19259.5	29701	5026717	58.9274	86.4	3.6
bin.173	d__Bacteria;p__Bacteroidota;c__Kapabacteria;o__Kapabacteriales;f__UBA2268;g__;s__	271	8874.01	12785	2404858	36.647	96.06	0.746
bin.174	d__Bacteria;p__Bacteroidota;c__UBA10030;o__UBA10030;f__UBA6906;g__Fen-1255;s__	115	40648.3	69746	4674558	58.3753	96.72	3.825
bin.175	d__Bacteria;p__UBP6;c__UBA1177;o__UBA1177;f__UBA1177;g__;s__	458	6109.97	7536	2798364	42.6963	84.59	3.273
bin.176	d__Bacteria;p__Firmicutes_A;c__Clostridia_A;o__Christensenellales;f__CAG-138;g__UBA7703;s__	76	38650.6	63946	2937448	57.2384	95.53	1.612
bin.177	d__Archaea;p__Halobacteriota;c__Methanomicrobia;o__Methanomicrobiales;f__Methanosphaerulaceae;g__UBA288;s__	593	4016.28	4805	2381654	67.9758	82.14	3.421
bin.178	d__Bacteria;p__Firmicutes_A;c__Clostridia;o__Acetivibrionales;f__DSM-8532;g__;s__	303	14870.8	32818	4505856	61.3674	95.15	2.797
bin.179	d__Bacteria;p__Desulfobacterota;c__Syntrophia;o__Syntrophales;f__Syntrophaceae;g__Syntrophus;s__	579	3758.67	4303	2176269	55.0111	67.06	3.225
bin.18	d__Bacteria;p__Chloroflexota;c__Anaerolineae;o__SBR1031;f__UBA2029;g__UBA2029;s__	620	8557.39	11346	5305584	62.9403	84.54	2.121
bin.180	d__Bacteria;p__Acidobacteriota;c__Aminicenantia;o__Aminicenantales;f__RBG-16-66-30;g__;s__	242	11978.8	20764	2898876	61.1152	85.98	0.854
bin.181	d__Bacteria;p__Patescibacteria;c__Microgenomatia;o__UBA1400;f__PJMF01;g__;s__	53	20021.1	31988	1061118	41.3389	65.84	0
bin.182	d__Bacteria;p__Firmicutes_A;c__Clostridia;o__Saccharofermentanales;f__UBA5734;g__UBA5734;s__	120	23701.6	42849	2844187	54.9564	100	0.709
bin.183	d__Bacteria;p__Firmicutes;c__Bacilli;o__Lactobacillales;f__Aerococcaceae;g__Trichococcus;s__Trichococcus flocculiformis	210	9147.42	11312	1920958	47.5367	72.41	0
bin.184	d__Bacteria;p__Cyanobacteria;c__Vampirovibrionia;o__Gastranaerophilales;f__UBA9579;g__;s__	69	35045.8	62088	2418160	36.9554	95.72	2.564
bin.185	d__Bacteria;p__Actinobacteriota;c__Actinomycetia;o__Actinomycetales;f__Actinomycetaceae;g__UBA1383;s__UBA1383 sp002304945	588	2697.42	3208	1586081	71.6369	78.27	1.805
bin.186	d__Bacteria;p__Firmicutes_A;c__Clostridia_A;o__Christensenellales;f__CAG-74;g__Firm-11;s__	828	2081.21	2236	1723245	63.3527	64.13	1.686
bin.187	d__Archaea;p__Halobacteriota;c__Methanosarcinia;o__Methanotrichales;f__Methanotrichaceae;g__Methanothrix;s__Methanothrix soehngenii	574	3256.25	4343	1869088	52.7967	82.13	4.298
bin.188	d__Bacteria;p__Actinobacteriota;c__Thermoleophilia;o__RBG-16-64-13;f__RBG-16-64-13;g__;s__	385	3242.73	3579	1248450	67.0706	51.9	4.525
bin.189	d__Bacteria;p__Firmicutes_C;c__Negativicutes;o__UBA1444;f__UBA1444;g__UBA1444;s__	599	4426.77	5559	2651634	55.0115	85.55	3.059
bin.19	d__Bacteria;p__Myxococcota;c__Myxococcia;o__Myxococcales;f__UBA5297;g__UBA10939;s__	2295	2921.16	3480	6704060	70.5135	66.1	3.225
bin.190	d__Bacteria;p__Planctomycetota;c__Phycisphaerae;o__Sedimentisphaerales;f__SG8-4;g__PLanc-01;s__	863	3468.98	3745	2993730	61.6796	52.8	1.136
bin.191	d__Bacteria;p__Actinobacteriota;c__Actinomycetia;o__Propionibacteriales;f__Propionibacteriaceae;g__Brevilactibacter;s__	284	9477.69	14550	2691664	71.2167	88.37	1.658
bin.192	d__Bacteria;p__Patescibacteria;c__ABY1;o__BM507;f__;g__;s__	316	3110.41	4653	982889	40.0454	51.87	4.455
bin.193	d__Bacteria;p__Chloroflexota;c__Anaerolineae;o__Anaerolineales;f__Anaerolineaceae;g__Pelolinea;s__	491	5133.29	7759	2520443	53.5463	74.8	7.424
bin.194	d__Bacteria;p__Firmicutes_A;c__Clostridia_A;o__Christensenellales;f__CAG-74;g__;s__	290	11341.9	15688	3289154	66.5744	93.09	1.612
bin.195	d__Bacteria;p__OLB16;c__OLB16;o__SURF-12;f__SURF-12;g__;s__	152	39965.6	68698	6074778	51.0981	100	1.685
bin.196	d__Bacteria;p__Desulfobacterota;c__Desulfobacteria;o__Desulfobacterales;f__UBA2174;g__SpSt-501;s__	287	7340.96	8533	2106856	64.9817	54.44	1.612
bin.197	d__Bacteria;p__Actinobacteriota;c__Coriobacteriia;o__OPB41;f__UBA2279;g__UBA6100;s__	406	2880.72	2960	1169574	66.9433	50.62	1.724
bin.198	d__Bacteria;p__Patescibacteria;c__Microgenomatia;o__UBA12405;f__UBA12405;g__UBA12158;s__	4	212196	654587	848785	38.8095	77.42	0
bin.199	d__Bacteria;p__Bacteroidota;c__Bacteroidia;o__Bacteroidales;f__VadinHA17;g__LD21;s__	370	7802.01	10132	2886742	41.7335	74.02	1.904
bin.2	d__Bacteria;p__Chloroflexota;c__Anaerolineae;o__B4-G1;f__SLSP01;g__JAAZNO01;s__	868	3698.79	4123	3210548	57.9536	59.16	1.818
bin.20	d__Bacteria;p__Desulfobacterota;c__Desulfovibrionia;o__Desulfovibrionales;f__Desulfovibrionaceae;g__Humidesulfovibrio;s__	571	4503.82	5500	2571680	69.3558	80.54	3.385
bin.200	d__Bacteria;p__Spirochaetota;c__Spirochaetia;o__Treponematales;f__UBA12059;g__SZUA-370;s__	1061	2376.38	2642	2521343	66.2348	64.06	0.574
bin.201	d__Bacteria;p__Proteobacteria;c__Gammaproteobacteria;o__Halothiobacillales;f__Halothiobacillaceae;g__;s__	126	22174	32555	2793920	63.048	99.42	0
bin.202	d__Bacteria;p__Armatimonadota;c__HRBIN16;o__HRBIN16;f__HRBIN16;g__;s__	118	34061.5	59267	4019258	60.6865	96.29	1.388
bin.203	d__Bacteria;p__Firmicutes_A;c__Clostridia;o__Oscillospirales;f__Oscillospiraceae;g__;s__	326	4925.03	6307	1605560	60.6817	81.92	1.733
bin.204	d__Bacteria;p__Desulfobacterota_G;c__Syntrophorhabdia;o__Syntrophorhabdales;f__Syntrophorhabdaceae;g__Delta-02;s__	73	38819.3	65888	2833807	55.5857	94.19	1.29
bin.205	d__Bacteria;p__Firmicutes_A;c__Clostridia_A;o__Christensenellales;f__CAG-74;g__Firm-11;s__Firm-11 sp012517815	608	5582.2	7388	3393977	64.5995	94.19	1.747
bin.206	d__Bacteria;p__Desulfobacterota;c__Desulfovibrionia;o__Desulfovibrionales;f__Desulfovibrionaceae;g__Humidesulfovibrio;s__	392	7321.57	11024	2870056	67.6231	85.35	2.662
bin.207	d__Bacteria;p__Chloroflexota;c__Anaerolineae;o__Anaerolineales;f__Anaerolineaceae;g__;s__	108	29722.6	52252	3210045	57.2739	93.63	7.272
bin.208	d__Bacteria;p__Firmicutes_B;c__Syntrophomonadia;o__Ch66;f__Ch109;g__;s__	297	4587.88	5868	1362599	56.0414	60.62	1.462
bin.209	d__Archaea;p__Micrarchaeota;c__Micrarchaeia;o__UBA10214;f__UBA10161;g__UBA10161;s__	107	8407.36	12719	899587	55.6969	82.09	0.467
bin.21	d__Bacteria;p__Myxococcota;c__Polyangia;o__HGW-17;f__HGW-17;g__HGW-17;s__	258	17709.8	26425	4569134	66.8952	83.87	1.29
bin.210	d__Bacteria;p__Firmicutes_G;c__SHA-98;o__DTUO25;f__MWDF01;g__MWDF01;s__	388	4067.2	4785	1578074	55.8334	83.33	4.843
bin.211	d__Bacteria;p__Bacteroidota;c__Bacteroidia;o__Bacteroidales;f__TTA-H9;g__;s__	617	4457.91	5758	2750532	39.4331	80.52	1.272
bin.212	d__Bacteria;p__Patescibacteria;c__Microgenomatia;o__GWA2-44-7;f__UBA8517;g__;s__	219	4063.53	5308	889914	36.4727	58.18	7.053
bin.213	d__Bacteria;p__Chloroflexota;c__Anaerolineae;o__B4-G1;f__SLSP01;g__DSWT01;s__	869	2361.71	2704	2052324	59.5636	61.81	1.09
bin.214	d__Bacteria;p__Spirochaetota;c__Spirochaetia;o__Treponematales;f__UBA12059;g__JAAYUR01;s__	211	19148.8	34954	4040399	60.2373	95.26	2.978
bin.215	d__Bacteria;p__Firmicutes_A;c__Clostridia;o__Eubacteriales;f__Eubacteriaceae;g__UBA7485;s__	318	8027.05	17079	2552602	52.1783	95.77	0.586
bin.216	d__Bacteria;p__Spirochaetota;c__Brevinematia;o__Brevinematales;f__JABLXN01;g__;s__	194	13276.8	22010	2575702	49.1045	89.96	1.817
bin.217	d__Bacteria;p__AABM5-125-24;c__RPQS01;o__RPQS01;f__RPQS01;g__RPQS01;s__RPQS01 sp003818605	292	8841.09	16076	2581597	54.1412	88.39	1.098
bin.218	d__Bacteria;p__Firmicutes_A;c__Clostridia_A;o__Christensenellales;f__Christensenellaceae;g__QANA01;s__	331	4204.45	4933	1391673	56.3565	84.4	0.94
bin.219	d__Bacteria;p__Planctomycetota;c__Phycisphaerae;o__UBA1845;f__Fen-1342;g__Fen-1342;s__	468	11502.6	20874	5383207	67.3171	93.18	1.136
bin.22	d__Bacteria;p__Bacteroidota;c__Ignavibacteria;o__Ignavibacteriales;f__Ignavibacteriaceae;g__UBA1304;s__	594	9036.8	14326	5367858	37.8611	97.02	1.675
bin.221	d__Bacteria;p__Synergistota;c__Synergistia;o__Synergistales;f__Aminobacteriaceae;g__;s__	1133	2343.8	2701	2655522	60.8456	77.4	0
bin.222	d__Bacteria;p__Planctomycetota;c__Phycisphaerae;o__UBA1845;f__Fen-1342;g__Fen-1342;s__	86	59585.3	103956	5124335	67.2734	97.72	1.136
bin.223	d__Bacteria;p__Armatimonadota;c__UBA5377;o__UBA5377;f__JABUFB01;g__;s__	3495	2695.65	2639	9421281	68.0734	59.36	9.652
bin.225	d__Bacteria;p__Chloroflexota;c__Anaerolineae;o__Anaerolineales;f__Anaerolineaceae;g__UBA3924;s__	497	5402.64	6882	2685112	55.3458	76.17	4.545
bin.226	d__Bacteria;p__Bacteroidota;c__Ignavibacteria;o__Ignavibacteriales;f__Ignavibacteriaceae;g__JAAYVN01;s__	409	6919.7	8064	2830156	33.2157	73.2	0.05
bin.227	d__Bacteria;p__Desulfobacterota;c__Syntrophia;o__Syntrophales;f__JAAYKM01;g__JAAYKM01;s__	132	13454.3	18778	1775972	52.6372	65.02	1.935
bin.228	d__Bacteria;p__Acidobacteriota;c__Holophagae;o__Holophagales;f__Holophagaceae;g__Holophaga;s__Holophaga sp002068835	321	8546.83	12526	2743534	68.0595	95.55	1.169
bin.229	d__Archaea;p__Halobacteriota;c__Methanomicrobia;o__Methanomicrobiales;f__Methanoregulaceae;g__Methanolinea;s__Methanolinea sp11423u	306	6011.04	7717	1839377	58.0636	93.57	2.039
bin.230	d__Bacteria;p__Patescibacteria;c__Paceibacteria;o__UBA9983_A;f__GWA1-40-21;g__;s__	56	10737	19079	601272	29.2018	71.72	1.123
bin.231	d__Bacteria;p__Actinobacteriota;c__Actinomycetia;o__Propionibacteriales;f__Propionibacteriaceae;g__Brevilactibacter;s__	473	4211.63	5176	1992101	72.6423	75.42	2.202
bin.232	d__Bacteria;p__Synergistota;c__Synergistia;o__Synergistales;f__79-D21;g__79-D21;s__	529	2331.91	2506	1233580	59.9414	60.93	2.003
bin.233	d__Archaea;p__Halobacteriota;c__Methanomicrobia;o__Methanomicrobiales;f__Methanosphaerulaceae;g__UBA288;s__	206	10172.4	17946	2095516	64.7631	93.2	0
bin.234	d__Bacteria;p__Proteobacteria;c__Gammaproteobacteria;o__JAABTG01;f__JAABTG01;g__;s__	132	14293.2	21874	1886706	71.0939	80.17	0
bin.235	d__Bacteria;p__Desulfobacterota_G;c__Syntrophorhabdia;o__Syntrophorhabdales;f__Syntrophorhabdaceae;g__Syntrophorhabdus;s__Syntrophorhabdus sp002067165	508	5145.11	6458	2613715	51.2154	69.66	1.68
bin.236	d__Bacteria;p__Desulfobacterota;c__Desulfovibrionia;o__Desulfovibrionales;f__Desulfovibrionaceae;g__Desulfolutivibrio;s__	1291	2161.79	2436	2790876	66.8394	55.17	4.31
bin.237	d__Bacteria;p__Caldisericota;c__Caldisericia;o__UBA6126;f__UBA6126;g__T3SED10-260;s__	333	4916.64	6425	1637242	40.9328	87.85	0.324
bin.238	d__Bacteria;p__Synergistota;c__Synergistia;o__Synergistales;f__Synergistaceae;g__Syner-03;s__Syner-03 sp002306075	174	7808.42	10639	1358665	52.3706	77.88	0
bin.239	d__Bacteria;p__Chloroflexota;c__Anaerolineae;o__Anaerolineales;f__Anaerolineaceae;g__Longilinea;s__	443	5975.14	7323	2646987	59.5278	83.63	2.909
bin.24	d__Bacteria;p__Spirochaetota;c__Brevinematia;o__Brevinematales;f__JABLXN01;g__;s__	139	20427.9	37199	2839472	50.1811	94.38	2.247
bin.240	d__Bacteria;p__Proteobacteria;c__Alphaproteobacteria;o__Micavibrionales_A;f__UBA9219;g__;s__	223	4707.29	5870	1049726	57.509	61.39	0.655
bin.241	d__Bacteria;p__Actinobacteriota;c__Actinomycetia;o__Propionibacteriales;f__Propionibacteriaceae;g__Brooklawnia;s__Brooklawnia sp012517405	676	3780.05	5267	2555311	66.0844	86.64	1.655
bin.242	d__Bacteria;p__Acidobacteriota;c__Acidobacteriae;o__Bryobacterales;f__Bryobacteraceae;g__;s__	1047	6232.57	8163	6525505	66.2252	91.22	2.68
bin.243	d__Bacteria;p__KSB1;c__UBA2214;o__UBA2214;f__UBA2214;g__JAAYTV01;s__	1237	2419.8	2739	2993287	56.9118	61.62	0.549
bin.245	d__Bacteria;p__Desulfobacterota;c__Syntrophia;o__Syntrophales;f__JAAYKM01;g__JAAYKM01;s__	456	5255.78	6354	2396634	52.0556	81.11	3.548
bin.246	d__Bacteria;p__Chloroflexota;c__Anaerolineae;o__JAAYZQ01;f__JAAYZQ01;g__JAAYZQ01;s__JAAYZQ01 sp012514775	1767	1859.51	1958	3285762	68.348	54.65	6.034
bin.247	d__Bacteria;p__Desulfobacterota_F;c__Desulfuromonadia;o__Geobacterales;f__Geobacteraceae;g__QAXR01;s__	523	5575.72	7798	2916102	56.8565	76.31	3.508
bin.248	d__Bacteria;p__Spirochaetota;c__Spirochaetia;o__Treponematales;f__UBA8932;g__;s__	822	3904.14	4668	3209203	70.0057	76.3	1.149
bin.249	d__Bacteria;p__Verrucomicrobiota;c__Verrucomicrobiae;o__Pedosphaerales;f__J093;g__;s__	446	16863	43838	7520908	64.3146	99.24	4.984
bin.250	d__Bacteria;p__Spirochaetota;c__Spirochaetia;o__SZUA-6;f__SZUA-6;g__;s__	497	4644.57	7059	2308349	68.4679	56.36	9.09
bin.251	d__Bacteria;p__Firmicutes_A;c__Clostridia_A;o__Christensenellales;f__CAG-74;g__Firm-11;s__	645	5328.55	8603	3436917	57.4466	94.73	1.68
bin.252	d__Archaea;p__Halobacteriota;c__Methanomicrobia;o__Methanomicrobiales;f__Methanoregulaceae;g__Methanoregula;s__	390	5668.02	7856	2210527	55.7917	64.01	7.476
bin.253	d__Archaea;p__Halobacteriota;c__Methanomicrobia;o__Methanomicrobiales;f__Methanoregulaceae;g__Methanoregula;s__	433	4489.51	5398	1943959	53.3724	78.11	1.633
bin.254	d__Bacteria;p__Verrucomicrobiota;c__Kiritimatiellae;o__RFP12;f__UBA1067;g__;s__	1650	2333.75	2509	3850680	66.3454	59.4	4.054
bin.255	d__Bacteria;p__Eremiobacterota;c__Xenobia;o__CADAWZ01;f__;g__;s__	1286	5422.31	7385	6973095	53.3764	85.6	2.564
bin.256	d__Bacteria;p__Bacteroidota;c__Bacteroidia;o__Bacteroidales;f__DTU049;g__;s__	160	21676.4	54221	3468217	39.0128	97.32	2.317
bin.257	d__Bacteria;p__Proteobacteria;c__Gammaproteobacteria;o__Burkholderiales;f__Rhodocyclaceae;g__Azonexus;s__	895	3833.93	4858	3431366	63.18	89.89	3.556
bin.258	d__Bacteria;p__Bacteroidota;c__Bacteroidia;o__Bacteroidales;f__VadinHA17;g__SR-FBR-E99;s__	515	6065.32	8254	3123641	48.0687	87.08	3.121
bin.259	d__Bacteria;p__Patescibacteria;c__ABY1;o__BM507;f__UBA12465;g__;s__	12	67396.2	110854	808755	35.6003	68.98	0.925
bin.26	d__Bacteria;p__Cloacimonadota;c__Cloacimonadia;o__Cloacimonadales;f__Cloacimonadaceae;g__;s__	560	3600.52	4283	2016293	48.1019	67.29	1.098
bin.260	d__Archaea;p__Halobacteriota;c__Methanomicrobia;o__Methanomicrobiales;f__Methanoregulaceae;g__Methanolinea;s__Methanolinea sp002067485	245	8897.57	15812	2179905	54.2797	80.86	3.921
bin.261	d__Bacteria;p__Patescibacteria;c__Microgenomatia;o__UBA10105;f__UBA927;g__UBA10108;s__	152	5972.64	10704	907841	42.0815	64.32	0
bin.262	d__Bacteria;p__Actinobacteriota;c__Thermoleophilia;o__UBA2241;f__UBA2241;g__;s__	85	18759.6	30718	1594565	65.9289	94.82	0.502
bin.263	d__Bacteria;p__Desulfobacterota_G;c__Syntrophorhabdia;o__Syntrophorhabdales;f__Syntrophorhabdaceae;g__;s__	217	9150.54	12856	1985667	53.2831	78.64	0
bin.264	d__Bacteria;p__Bacteroidota;c__Kryptonia;o__;f__;g__;s__	761	2708.28	2979	2060999	36.8779	56.49	4.098
bin.265	d__Bacteria;p__Spirochaetota;c__Spirochaetia;o__SZUA-6;f__Fen-1364;g__;s__	717	8506.73	16190	6099328	69.2277	98.65	7.306
bin.266	d__Bacteria;p__Patescibacteria;c__Paceibacteria;o__UBA6257;f__UBA9933;g__GWA1-42-9;s__	56	13415.4	26410	751262	34.7868	75.99	0.156
bin.267	d__Bacteria;p__Bacteroidota;c__Ignavibacteria;o__SJA-28;f__B-1AR;g__CAIKZJ01;s__	177	16680.9	83548	2952523	43.6092	89.54	1.912
bin.268	d__Bacteria;p__Patescibacteria;c__UBA1384;o__UBA1384;f__UBA1384;g__;s__	46	14352.6	23660	660219	43.6651	63.27	0.99
bin.269	d__Bacteria;p__Bacteroidota;c__Bacteroidia;o__Bacteroidales;f__Paludibacteraceae;g__UPXZ01;s__UPXZ01 sp009929445	825	2494.72	2913	2058142	42.5137	73.92	1.075
bin.27	d__Bacteria;p__Myxococcota;c__Polyangia;o__GCA-2747355;f__GCA-2747355;g__;s__	568	16979	35559	9644056	67.5624	93.09	7.741
bin.270	d__Bacteria;p__Patescibacteria;c__Microgenomatia;o__UBA1400;f__PJMF01;g__;s__	64	13368.3	27128	855569	38.2865	64.85	0.11
bin.271	d__Bacteria;p__Bacteroidota;c__Bacteroidia;o__Bacteroidales;f__WCHB1-69;g__UBA5429;s__	807	2945.44	3411	2376972	34.4218	76.23	2.419
bin.272	d__Archaea;p__Halobacteriota;c__Methanosarcinia;o__Methanotrichales;f__Methanotrichaceae;g__Methanothrix;s__	640	2697.34	3339	1726296	53.739	77.77	1.333
bin.273	d__Bacteria;p__Chloroflexota;c__Anaerolineae;o__Anaerolineales;f__Anaerolineaceae;g__;s__	87	44231.6	110719	3848153	50.9711	99.09	6.363
bin.274	d__Bacteria;p__Armatimonadota;c__UBA5829;o__DSUL01;f__DSUL01;g__DSUL01;s__	1028	3491.17	3914	3588925	63.6824	86.57	2.006
bin.276	d__Bacteria;p__Spirochaetota;c__Spirochaetia;o__SZUA-6;f__Fen-1364;g__;s__	758	5819.62	8662	4411275	69.5373	83.95	4.18
bin.277	d__Archaea;p__Halobacteriota;c__Methanomicrobia;o__Methanomicrobiales;f__Methanospirillaceae;g__Methanospirillum;s__	112	23311.6	39417	2610899	56.2417	97.97	0.653
bin.278	d__Bacteria;p__Patescibacteria;c__Kazan-3B-28;o__;f__;g__;s__	51	23068.7	48518	1176502	37.1054	74.25	0
bin.279	d__Bacteria;p__Elusimicrobiota;c__Elusimicrobia;o__Elusimicrobiales;f__Elusimicrobiaceae;g__UBA1174;s__	59	26658.8	46175	1572867	43.7701	96.62	0
bin.28	d__Bacteria;p__Desulfobacterota_F;c__Desulfuromonadia;o__Geobacterales;f__Pseudopelobacteraceae;g__Trichlorobacter;s__	433	6806.36	10146	2947155	53.4341	86.62	1.29
bin.280	d__Bacteria;p__Desulfobacterota;c__Desulfovibrionia;o__Desulfovibrionales;f__Desulfovibrionaceae;g__Humidesulfovibrio;s__	539	5848.02	7725	3152085	65.0173	82.01	4.142
bin.281	d__Bacteria;p__Chloroflexota;c__Anaerolineae;o__JAAYEA01;f__JAAYEA01;g__JAAYEA01;s__JAAYEA01 sp012689325	954	4855.61	6985	4632249	67.1127	92.66	2.935
bin.282	d__Bacteria;p__Firmicutes;c__Bacilli;o__Lactobacillales;f__Streptococcaceae;g__Streptococcus;s__Streptococcus henryi	160	14050.3	24997	2248046	38.2628	98	1.217
bin.283	d__Bacteria;p__Actinobacteriota;c__Thermoleophilia;o__UBA2241;f__UBA2241;g__;s__	178	10476	15937	1864720	65.735	78.62	1.724
bin.284	d__Bacteria;p__Thermotogota;c__Thermotogae;o__Petrotogales;f__Kosmotogaceae;g__Mesotoga;s__Mesotoga sp002305955	260	9342.17	15767	2428965	50.9219	95.53	0
bin.285	d__Bacteria;p__Acidobacteriota;c__Thermoanaerobaculia;o__UBA5066;f__UBA5066;g__UBA5066;s__	602	8575.83	20459	5162650	70.8172	95.25	3.846
bin.286	d__Bacteria;p__Chloroflexota;c__Anaerolineae;o__Anaerolineales;f__Anaerolineaceae;g__Flexilinea;s__Flexilinea flocculi	528	5112.1	6628	2699190	41.1582	78.18	5.454
bin.287	d__Bacteria;p__UBP14;c__UBA6098;o__UBA6098;f__B30-G16;g__;s__	380	6748.82	9199	2564553	44.7517	92.72	1.198
bin.288	d__Bacteria;p__Spirochaetota;c__Spirochaetia;o__Treponematales;f__UBA12059;g__SZUA-370;s__	1249	2874.67	3547	3590467	66.303	68.19	3.448
bin.289	d__Bacteria;p__Chlamydiota;c__Chlamydiia;o__Chlamydiales;f__FEN-1388;g__CAINFV01;s__	83	20833.8	31493	1729208	51.4716	89.56	1.351
bin.29	d__Bacteria;p__Chloroflexota;c__Dehalococcoidia;o__GIF9;f__AB-539-J10;g__SKVJ01;s__	384	4982.38	6764	1913235	61.6142	89.1	2.31
bin.290	d__Bacteria;p__Sumerlaeota;c__Sumerlaeia;o__SLMS01;f__;g__;s__	815	8182.75	10440	6668940	63.3836	91.75	3.405
bin.291	d__Bacteria;p__Chloroflexota;c__Anaerolineae;o__Anaerolineales;f__Anaerolineaceae;g__UBA700;s__	152	22486.4	35088	3417937	60.2515	83.93	7.454
bin.292	d__Bacteria;p__Firmicutes_A;c__Clostridia_A;o__Christensenellales;f__CAG-138;g__UBA7703;s__	689	3389.39	4338	2335287	55.1596	53.05	1.724
bin.294	d__Bacteria;p__Edwardsbacteria;c__AC1;o__AC1;f__UBA8901;g__UBA8901;s__	284	7776.14	10616	2208424	64.8783	95.6	1.282
bin.296	d__Bacteria;p__Desulfobacterota_E;c__MBNT15;o__MBNT15;f__MBNT15;g__UBA2219;s__	419	5774.11	8081	2419353	67.7952	89.93	1.68
bin.297	d__Archaea;p__Halobacteriota;c__Methanomicrobia;o__Methanomicrobiales;f__Methanoregulaceae;g__Methanolinea;s__	278	4859.07	5984	1350821	53.1348	64.45	0.326
bin.298	d__Bacteria;p__Caldisericota;c__Caldisericia;o__JAAYUI01;f__JAAYUI01;g__JAAYUI01;s__	559	3093.43	4005	1729229	45.1506	71.76	3.571
bin.299	d__Bacteria;p__Ratteibacteria;c__UBA8468;o__B48-G9;f__B48-G9;g__;s__	120	14451.9	24747	1734227	45.8642	91.76	1.123
bin.3	d__Bacteria;p__Firmicutes_A;c__Clostridia;o__Eubacteriales;f__UBA1433;g__UBA1433;s__	462	2965.16	3768	1369903	36.6026	70.74	2.112
bin.30	d__Archaea;p__Iainarchaeota;c__Iainarchaeia;o__0-14-0-20-30-16;f__0-14-0-20-30-16;g__;s__	188	2721.26	2711	511596	28.262	53.82	0.539
bin.300	d__Bacteria;p__Bacteroidota;c__Bacteroidia;o__Bacteroidales;f__DTU049;g__;s__	134	26336.2	52599	3529051	40.3247	97.22	2.317
bin.301	d__Bacteria;p__Desulfobacterota;c__Syntrophia;o__Syntrophales;f__Smithellaceae;g__Fen-1166;s__	574	4464.96	8086	2562889	49.7353	57.68	9.032
bin.302	d__Bacteria;p__WOR-3;c__WOR-3;o__B3-TA06;f__B3-TA06;g__B3-TA06;s__	45	62167.6	107561	2797540	50.3428	94.44	1.098
bin.303	d__Bacteria;p__Actinobacteriota;c__Actinomycetia;o__Propionibacteriales;f__Propionibacteriaceae;g__Propionicimonas;s__	204	15100.4	21022	3080472	69.8751	65.86	1.724
bin.304	d__Bacteria;p__Acidobacteriota;c__Thermoanaerobaculia;o__Thermoanaerobaculales;f__Thermoanaerobaculaceae;g__JAAYVZ01;s__	373	11881	14981	4431623	69.9291	84.18	1.709
bin.305	d__Bacteria;p__Krumholzibacteriota;c__Krumholzibacteria;o__LZORAL124-64-63;f__LZORAL124-64-63;g__Glo-17;s__	47	94601.7	181272	4446281	70.2044	97.8	2.197
bin.306	d__Bacteria;p__Patescibacteria;c__Paceibacteria;o__Paceibacterales;f__PEYH01;g__;s__	149	4902.01	7046	730399	43.9139	55.86	1.98
bin.307	d__Bacteria;p__Armatimonadota;c__DTGP01;o__;f__;g__;s__	857	3593.45	4362	3079590	60.6659	84.07	3.806
bin.308	d__Bacteria;p__Bacteroidota;c__Bacteroidia;o__Bacteroidales;f__Paludibacteraceae;g__Paludibacter;s__Paludibacter sp001898935	100	37095.9	55705	3709592	48.1028	99.19	0.537
bin.309	d__Bacteria;p__Desulfobacterota;c__Syntrophobacteria;o__Syntrophobacterales;f__Syntrophobacteraceae;g__Syntrophobacter;s__Syntrophobacter fumaroxidans	775	4787.74	6333	3710499	60.459	87.13	3.064
bin.31	d__Bacteria;p__Verrucomicrobiota;c__Verrucomicrobiae;o__Pedosphaerales;f__UBA8199;g__;s__	1535	2986.86	3724	4584835	56.4649	81.19	4.918
bin.310	d__Bacteria;p__Spirochaetota;c__Spirochaetia;o__SZUA-6;f__Bin103;g__;s__	467	11713.5	14507	5470215	68.8268	87.35	3.448
bin.311	d__Bacteria;p__Bacteroidota;c__Bacteroidia;o__Bacteroidales;f__UBA932;g__Bact-08;s__	399	5508.27	8914	2197799	37.1075	91.74	1.19
bin.312	d__Bacteria;p__Actinobacteriota;c__Thermoleophilia;o__UBA2241;f__UBA2241;g__UBA2241;s__UBA2241 sp002347645	532	4123.09	5074	2193486	70.4062	87.06	0.862
bin.313	d__Bacteria;p__Bacteroidota;c__Bacteroidia;o__Bacteroidales;f__FEN-979;g__;s__	345	7027.08	9745	2424343	42.7745	85.26	2.555
bin.314	d__Bacteria;p__Firmicutes_A;c__Clostridia_A;o__Christensenellales;f__CAG-138;g__UBA7703;s__	601	3835.89	4214	2305370	58.309	75.95	2.606
bin.315	d__Bacteria;p__Caldisericota;c__Caldisericia;o__JAAYUI01;f__JAAYUI01;g__JAAYUI01;s__JAAYUI01 sp002070635	346	4629.92	5522	1601952	44.7823	57.5	2.678
bin.316	d__Bacteria;p__Acidobacteriota;c__Thermoanaerobaculia;o__UBA5066;f__UBA5066;g__UBA5066;s__	1539	1978.58	2110	3045042	73.6325	51.2	3.448
bin.317	d__Bacteria;p__Desulfobacterota_G;c__Syntrophorhabdia;o__Syntrophorhabdales;f__Syntrophorhabdaceae;g__;s__	893	1950.29	1995	1741610	53.023	55.92	2.688
bin.318	d__Bacteria;p__Fermentibacterota;c__Fermentibacteria;o__Fermentibacterales;f__Fermentibacteraceae;g__Fermentibacter;s__	582	3531.77	3942	2055490	64.2118	72.52	0.199
bin.319	d__Bacteria;p__Synergistota;c__Synergistia;o__Synergistales;f__Synergistaceae;g__Syner-03;s__	281	3068.75	3236	862318	47.3071	59.47	1.848
bin.32	d__Bacteria;p__Chloroflexota;c__Anaerolineae;o__CG2-30-64-16;f__CG2-30-64-16;g__MWBF01;s__	569	6546.49	7613	3724951	65.448	67.42	2.909
bin.320	d__Bacteria;p__Zixibacteria;c__MSB-5A5;o__GN15;f__JAAZOE01;g__JAAZOE01;s__	275	12250.7	20602	3368937	58.8814	95.6	3.846
bin.321	d__Bacteria;p__Spirochaetota;c__Spirochaetia;o__Sphaerochaetales;f__Sphaerochaetaceae;g__Sphaerochaeta;s__	1255	1793.19	1833	2250448	52.265	60.31	9.655
bin.322	d__Bacteria;p__Patescibacteria;c__Paceibacteria;o__Moranbacterales;f__GWC2-37-73;g__;s__	208	7288.59	54950	1516027	56.4802	72.93	0.09
bin.323	d__Bacteria;p__Chloroflexota;c__Anaerolineae;o__Anaerolineales;f__Anaerolineaceae;g__Longilinea;s__	106	27896.9	59584	2957071	58.3013	64.69	2.909
bin.324	d__Bacteria;p__Actinobacteriota;c__Thermoleophilia;o__UBA2241;f__UBA2241;g__;s__	380	6610.72	9332	2512072	69.7784	92.06	2.011
bin.325	d__Bacteria;p__Desulfobacterota;c__Desulfobacteria;o__Desulfobacterales;f__;g__;s__	136	23652.6	32079	3216752	47.4656	98.38	2.58
bin.326	d__Archaea;p__Halobacteriota;c__Methanomicrobia;o__Methanomicrobiales;f__Methanoregulaceae;g__Methanolinea;s__	264	4995.44	6531	1318796	54.011	75.16	1.006
bin.327	d__Bacteria;p__Patescibacteria;c__ABY1;o__BM507;f__UBA12465;g__GCA-002841655;s__	112	7213.33	11429	807893	41.3393	68.31	0
bin.328	d__Bacteria;p__Bacteroidota;c__Ignavibacteria;o__Ignavibacteriales;f__Ignavibacteriaceae;g__JAAYVN01;s__JAAYVN01 sp012517155	350	8817.69	15087	3086192	39.3482	94.13	0.558
bin.33	d__Bacteria;p__Desulfobacterota_G;c__Syntrophorhabdia;o__Syntrophorhabdales;f__Syntrophorhabdaceae;g__UBA5609;s__UBA5609 sp002428485	370	6847.16	9676	2533451	51.0781	91.94	3.361
bin.330	d__Bacteria;p__Firmicutes_A;c__Clostridia_A;o__Christensenellales;f__CAG-138;g__;s__	479	5929.08	7743	2840031	59.879	90.14	3.251
bin.331	d__Bacteria;p__Spirochaetota;c__Spirochaetia;o__SZUA-6;f__Fen-1364;g__;s__	255	11222.6	18850	2861753	69.6744	70.16	3.636
bin.332	d__Bacteria;p__Acidobacteriota;c__Acidobacteriae;o__Bryobacterales;f__Bryobacteraceae;g__;s__	1238	4033.98	4613	4994069	62.1651	73.73	2.729
bin.333	d__Bacteria;p__Synergistota;c__Synergistia;o__Synergistales;f__Synergistaceae;g__Syner-03;s__Syner-03 sp002316795	363	3378.85	4570	1226524	51.4129	79.33	1.694
bin.334	d__Bacteria;p__Acidobacteriota;c__Acidobacteriae;o__Bryobacterales;f__Bryobacteraceae;g__PNKE01;s__	192	27372.9	82456	5255589	61.7852	98.24	0.877
bin.335	d__Bacteria;p__Firmicutes_A;c__Clostridia_A;o__Christensenellales;f__SZUA-584;g__;s__	40	73004.7	133319	2920188	54.009	99.65	2.797
bin.337	d__Bacteria;p__Desulfobacterota_G;c__Syntrophorhabdia;o__Syntrophorhabdales;f__Syntrophorhabdaceae;g__Syntrophorhabdus;s__Syntrophorhabdus aromaticivorans	285	10471.7	15668	2984438	52.09	92.95	3.361
bin.338	d__Bacteria;p__Chloroflexota;c__Anaerolineae;o__B4-G1;f__SLSP01;g__;s__	560	8452.89	10726	4733617	63.2505	79.45	5.454
bin.339	d__Bacteria;p__Cloacimonadota;c__Cloacimonadia;o__Cloacimonadales;f__Cloacimonadaceae;g__Cloacimonetes-2;s__Cloacimonetes-2 sp002842035	662	3227.75	4271	2136768	48.0994	93.2	2.197
bin.34	d__Bacteria;p__Patescibacteria;c__Microgenomatia;o__UBA1406;f__GWC2-37-13;g__UM-FILTER-33-9;s__	9	109047	193404	981421	37.3889	72.36	0
bin.340	d__Bacteria;p__Bacteroidota;c__Ignavibacteria;o__Ignavibacteriales;f__SURF-24;g__SURF-24;s__	561	9296.75	14308	5215474	35.3307	96.64	2.793
bin.341	d__Bacteria;p__Myxococcota;c__Polyangia;o__Polyangiales;f__Polyangiaceae;g__;s__	917	6847.21	8623	6278896	68.1006	81.39	1.129
bin.342	d__Bacteria;p__Margulisbacteria;c__Termititenacia;o__;f__;g__;s__	252	8135.99	12068	2050270	51.5225	87.33	1.123
bin.343	d__Bacteria;p__Margulisbacteria;c__Termititenacia;o__Termititenacales;f__Termititenacaceae;g__;s__	11	183142	246397	2014561	42.2219	90.17	0.854
bin.344	d__Bacteria;p__Eisenbacteria;c__RBG-16-71-46;o__RBG-16-71-46;f__RBG-16-71-46;g__WS-11;s__	244	11154.8	16600	2721783	73.3566	77.58	0
bin.345	d__Bacteria;p__Actinobacteriota;c__Actinomycetia;o__Propionibacteriales;f__Propionibacteriaceae;g__Propioniciclava;s__	650	4565.12	7205	2967329	72.1958	88.61	1.165
bin.346	d__Bacteria;p__Desulfobacterota_G;c__Syntrophorhabdia;o__Syntrophorhabdales;f__Syntrophorhabdaceae;g__Delta-02;s__	642	4638.65	6744	2978013	57.3759	79.68	1.989
bin.348	d__Bacteria;p__Patescibacteria;c__Paceibacteria;o__Moranbacterales;f__SCTJ01;g__;s__	83	11599.7	32748	962779	38.1898	79.15	0
bin.349	d__Bacteria;p__Planctomycetota;c__Phycisphaerae;o__Sedimentisphaerales;f__SG8-4;g__PLanc-01;s__	1236	3184.79	4052	3936403	61.7849	78.57	1.136
bin.35	d__Bacteria;p__Cloacimonadota;c__Cloacimonadia;o__Cloacimonadales;f__Cloacimonadaceae;g__;s__	132	17228.2	23960	2274123	54.919	89.01	0
bin.350	d__Bacteria;p__Chloroflexota;c__Anaerolineae;o__Anaerolineales;f__UBA4823;g__RBG-16-57-11;s__	362	13288.1	20314	4810310	63.3423	92.72	5.03
bin.351	d__Bacteria;p__Hydrogenedentota;c__Hydrogenedentia;o__Hydrogenedentiales;f__CAITNO01;g__;s__	945	3666	4327	3464374	65.1162	69.28	1.889
bin.352	d__Bacteria;p__Desulfobacterota;c__Desulfovibrionia;o__Desulfovibrionales;f__Desulfovibrionaceae;g__Humidesulfovibrio;s__	556	5286.37	7092	2939221	65.815	80.07	2.158
bin.353	d__Bacteria;p__Proteobacteria;c__Alphaproteobacteria;o__Micavibrionales_A;f__UBA9219;g__;s__	23	85047.3	148146	1956088	48.6902	90.39	1.673
bin.354	d__Bacteria;p__Verrucomicrobiota;c__Verrucomicrobiae;o__Pedosphaerales;f__UBA1319;g__;s__	835	5211.92	7116	4351953	55.731	81.75	5.332
bin.355	d__Bacteria;p__Desulfobacterota;c__Desulfovibrionia;o__Desulfovibrionales;f__Desulfovibrionaceae;g__;s__	504	2848.49	2925	1435640	62.4529	61.04	0
bin.356	d__Bacteria;p__Bacteroidota;c__Bacteroidia;o__Bacteroidales;f__Tannerellaceae;g__Macellibacteroides;s__Macellibacteroides fermentans	224	15598.8	26044	3494127	42.642	95.28	1.153
bin.357	d__Archaea;p__Methanobacteriota;c__Thermococci;o__Methanofastidiosales;f__Methanofastidiosaceae;g__Methanofastidiosum;s__Methanofastidiosum sp001587715	333	3941.2	4514	1312419	34.8007	66.31	4.009
bin.358	d__Bacteria;p__Spirochaetota;c__Spirochaetia;o__Treponematales;f__UBA12059;g__JAAYUR01;s__	822	3084.14	3989	2535166	66.4239	77.91	2.47
bin.359	d__Bacteria;p__Chloroflexota;c__Anaerolineae;o__Anaerolineales;f__UBA4823;g__RBG-16-57-11;s__	377	12170.2	26872	4588173	58.0252	57.17	3.838
bin.36	d__Bacteria;p__Myxococcota;c__UBA9042;o__DTJE01;f__DTJE01;g__;s__	204	15944.2	34955	3252613	59.6781	83.47	1.612
bin.360	d__Bacteria;p__Bacteroidota;c__Bacteroidia;o__Bacteroidales;f__Lentimicrobiaceae;g__UBA4417;s__	91	28720.8	52456	2613593	36.4559	98.65	0.537
bin.361	d__Bacteria;p__Desulfobacterota;c__Syntrophia;o__Syntrophales;f__JAAYKM01;g__;s__	93	32454.8	54161	3018300	53.014	95.8	3.594
bin.362	d__Bacteria;p__Elusimicrobiota;c__Endomicrobia;o__Endomicrobiales;f__Endomicrobiaceae;g__;s__	106	15780.1	29989	1672687	35.0072	96.29	2.247
bin.363	d__Bacteria;p__Bacteroidota;c__Bacteroidia;o__Bacteroidales;f__TTA-H9;g__GWE2-42-24;s__	318	11910.4	17663	3787504	47.1861	94.08	1.661
bin.364	d__Bacteria;p__Bacteroidota;c__Bacteroidia;o__Bacteroidales;f__Prolixibacteraceae;g__Mangrovibacterium;s__	509	11579.7	15146	5894067	44.7213	89.31	2.419
bin.365	d__Bacteria;p__UBA10199;c__UBA10199;o__2-02-FULL-44-16;f__JAAZCA01;g__;s__	384	4642.1	5590	1782565	63.8192	81.76	1.26
bin.366	d__Bacteria;p__Caldisericota;c__Caldisericia;o__JAAYUI01;f__JAAYUI01;g__;s__	373	4680.03	5971	1745651	47.5754	69.64	4.626
bin.367	d__Bacteria;p__Chloroflexota;c__Anaerolineae;o__Anaerolineales;f__Anaerolineaceae;g__Longilinea;s__	404	4711.87	6241	1903596	60.2242	71.61	2.909
bin.368	d__Bacteria;p__Thermotogota;c__Thermotogae;o__Petrotogales;f__Petrotogaceae;g__UBA5851;s__UBA5851 sp002431635	771	1812.52	1874	1397456	37.5031	60.57	8.448
bin.369	d__Bacteria;p__Bacteroidota;c__Bacteroidia;o__Bacteroidales;f__VadinHA17;g__SR-FBR-E99;s__	450	6847.44	10271	3081346	49.7235	82.6	2.38
bin.37	d__Bacteria;p__Patescibacteria;c__Gracilibacteria;o__RBG-16-42-10;f__;g__;s__	45	26697.5	58634	1201387	31.6223	81.18	0
bin.370	d__Archaea;p__Methanobacteriota;c__Thermococci;o__Methanofastidiosales;f__Methanofastidiosaceae;g__Methanofastidiosum;s__	347	4247.51	6425	1473885	34.9489	67.49	2.05
bin.371	d__Bacteria;p__Patescibacteria;c__Microgenomatia;o__UBA1406;f__;g__;s__	223	3628.14	4160	809076	27.2737	62.61	0
bin.372	d__Bacteria;p__Firmicutes_B;c__Dehalobacteriia;o__UBA7702;f__UBA7702;g__UBA7702;s__	167	13265.7	21791	2215372	47.2263	90.59	0.807
bin.373	d__Bacteria;p__Patescibacteria;c__Microgenomatia;o__UBA1400;f__PJMF01;g__UBA1364;s__	140	5250.55	6533	735077	37.1102	71.24	1.123
bin.374	d__Bacteria;p__Spirochaetota;c__Spirochaetia;o__Treponematales;f__UBA8932;g__UBA11090;s__	576	3827.5	5939	2204638	65.0728	80.88	3.324
bin.375	d__Bacteria;p__Spirochaetota;c__Brevinematia;o__Brevinematales;f__JABLXN01;g__;s__	416	5790.98	7358	2409049	53.5958	83.65	2.247
bin.376	d__Bacteria;p__Bacteroidota;c__Bacteroidia;o__Bacteroidales;f__VadinHA17;g__LD21;s__	244	8924.66	14908	2177617	46.1882	75.76	2.857
bin.377	d__Bacteria;p__Riflebacteria;c__Ozemobacteria;o__Ozemobacterales;f__Ozemobacteraceae;g__Rifleibacterium;s__	125	40131	107459	5016378	51.6214	97.33	1.333
bin.378	d__Bacteria;p__Spirochaetota;c__Brevinematia;o__Brevinematales;f__JABLXN01;g__;s__	74	48787.5	85192	3610277	41.5676	94.38	2.247
bin.379	d__Bacteria;p__Acidobacteriota;c__Acidobacteriae;o__Bryobacterales;f__Bryobacteraceae;g__;s__	317	20281	45524	6429089	64.2842	93.42	2.68
bin.380	d__Bacteria;p__Bacteroidota;c__Bacteroidia;o__Bacteroidales;f__Lentimicrobiaceae;g__Lentimicrobium;s__Lentimicrobium sp002433025	1043	2585.97	3137	2697162	47.168	66.48	1.84
bin.381	d__Bacteria;p__Firmicutes;c__Bacilli;o__Izemoplasmatales;f__UBA5603;g__UBA12489;s__	424	4067.76	6112	1724729	51.571	92.96	3.555
bin.382	d__Bacteria;p__Planctomycetota;c__Phycisphaerae;o__Sedimentisphaerales;f__Anaerohalophaeraceae;g__T3Sed10-213;s__	588	3407.84	3651	2003807	52.3829	59.12	1.136
bin.383	d__Bacteria;p__Spirochaetota;c__Spirochaetia;o__Treponematales;f__Treponemataceae_B;g__;s__	1151	2086.23	2286	2401249	53.3151	67.49	0.757
bin.385	d__Bacteria;p__Verrucomicrobiota;c__Kiritimatiellae;o__LD1-PB3;f__GWF2-57-35;g__;s__	120	31496.3	63725	3779556	62.4035	92.39	2.844
bin.386	d__Archaea;p__Halobacteriota;c__Methanosarcinia;o__Methanotrichales;f__Methanotrichaceae;g__Methanothrix;s__	187	12884.7	19607	2409444	53.7516	90.43	0.98
bin.387	d__Bacteria;p__Actinobacteriota;c__Actinomycetia;o__Propionibacteriales;f__Propionibacteriaceae;g__Brooklawnia;s__	500	3829.29	4621	1914644	66.6864	64.53	3.2
bin.388	d__Bacteria;p__Proteobacteria;c__Alphaproteobacteria;o__Micavibrionales_A;f__UBA9219;g__;s__	150	10657.6	13133	1598646	52.403	81.28	1.739
bin.389	d__Bacteria;p__Spirochaetota;c__Spirochaetia;o__Treponematales;f__UBA8932;g__UBA1306;s__	842	3535.52	4413	2976907	66.075	57.38	3.636
bin.39	d__Bacteria;p__FCPU426;c__JAAXVQ01;o__JAAXVQ01;f__JAAXVQ01;g__;s__	254	9674.43	12946	2457306	57.1169	81.86	1.387
bin.390	d__Bacteria;p__Verrucomicrobiota;c__Kiritimatiellae;o__RFP12;f__UBA1067;g__DUPH01;s__DUPH01 sp002071025	1720	1795.32	1865	3087946	63.9188	59.55	3.457
bin.391	d__Bacteria;p__Chloroflexota;c__Anaerolineae;o__4572-78;f__J111;g__DSQQ01;s__	2566	1696.63	1736	4353557	54.1744	53.09	8.62
bin.392	d__Bacteria;p__Desulfobacterota_F;c__Desulfuromonadia;o__Geobacterales;f__Geobacteraceae;g__QAXR01;s__	1968	2017.79	2023	3971010	57.7403	50.87	0
bin.394	d__Bacteria;p__Firmicutes_A;c__Clostridia_A;o__Christensenellales;f__CAG-74;g__;s__	1589	2030.96	2169	3227194	59.0729	57.54	1.631
bin.395	d__Bacteria;p__Proteobacteria;c__Gammaproteobacteria;o__Enterobacterales;f__Enterobacteriaceae;g__Raoultella;s__Raoultella terrigena	1398	2564.46	2887	3585120	58.3503	67.21	1.537
bin.396	d__Bacteria;p__KSB1;c__UBA2214;o__UBA2214;f__UBA2214;g__UBA2214;s__	1083	2056.48	2148	2227170	59.5014	59.22	3.944
bin.4	d__Bacteria;p__Krumholzibacteriota;c__Krumholzibacteria;o__LZORAL124-64-63;f__LZORAL124-64-63;g__;s__	682	2968.78	3214	2024705	74.0509	71.42	2.197
bin.40	d__Bacteria;p__Myxococcota;c__Polyangia;o__Polyangiales;f__Polyangiaceae;g__;s__	1001	12319.9	22211	12332241	59.9954	89.31	7.258
bin.41	d__Bacteria;p__Patescibacteria;c__Saccharimonadia;o__Saccharimonadales;f__Saccharimonadaceae;g__UBA1547;s__	25	36561	58832	914025	41.7461	63.81	0
bin.42	d__Bacteria;p__Acidobacteriota;c__Aminicenantia;o__Aminicenantales;f__RBG-16-66-30;g__RBG-16-66-30;s__	219	11887.2	17668	2603296	66.8113	84.44	2.659
bin.43	d__Bacteria;p__Desulfobacterota;c__Syntrophia;o__Syntrophales;f__PHBD01;g__PHBD01;s__	649	2976.05	2999	1931454	62.4593	57.45	3.225
bin.44	d__Bacteria;p__Patescibacteria;c__Paceibacteria;o__Moranbacterales;f__UBA2206;g__XYA2-FULL-43-15;s__	17	50078.9	89653	851342	39.7006	69.1	0.925
bin.45	d__Bacteria;p__Dependentiae;c__Babeliae;o__Babeliales;f__RVW-14;g__GWF2-37-49;s__	37	38233.2	48949	1414630	34.664	88.76	1.123
bin.46	d__Bacteria;p__Firmicutes_B;c__Syntrophomonadia;o__Syntrophomonadales;f__;g__;s__	454	5458.45	9919	2478136	54.4182	86.93	0.583
bin.47	d__Bacteria;p__Patescibacteria;c__Saccharimonadia;o__Saccharimonadales;f__Saccharimonadaceae;g__;s__	19	40310.4	54416	765898	45.9894	59.54	1.709
bin.48	d__Bacteria;p__Verrucomicrobiota;c__Verrucomicrobiae;o__Pedosphaerales;f__UBA8199;g__;s__	976	3228.62	3455	3151137	62.8517	51.35	4.054
bin.49	d__Bacteria;p__Chloroflexota;c__Anaerolineae;o__4572-78;f__J111;g__DSQQ01;s__	1256	5871.84	7614	7375025	54.2394	85.45	2.909
bin.5	d__Archaea;p__Halobacteriota;c__Methanosarcinia;o__Methanotrichales;f__Methanotrichaceae;g__Methanothrix_A;s__Methanothrix_A sp001602645	387	4999.47	6549	1934795	61.2827	95.03	2
bin.50	d__Bacteria;p__Margulisbacteria;c__WOR-1;o__O2-12-FULL-45-9;f__XYB2-FULL-48-7;g__XYB2-FULL-45-9;s__	391	3325.93	4259	1300437	52.9232	71.5	0
bin.51	d__Bacteria;p__Chloroflexota;c__Anaerolineae;o__Anaerolineales;f__Anaerolineaceae;g__DSYU01;s__	633	7716.49	16874	4884540	55.9993	67.45	6.035
bin.52	d__Bacteria;p__Bacteroidota;c__UBA10030;o__UBA10030;f__UBA6906;g__;s__	276	14982.9	22128	4135289	59.4311	92.07	3.278
bin.53	d__Bacteria;p__Elusimicrobiota;c__Endomicrobia;o__Endomicrobiales;f__Endomicrobiaceae;g__;s__	258	5860.76	10026	1512077	36.1687	83.13	3.098
bin.54	d__Bacteria;p__Desulfobacterota;c__Syntrophia;o__Syntrophales;f__UBA5619;g__UBA5619;s__	219	10568.2	16223	2314443	61.0661	52.58	0
bin.55	d__Bacteria;p__Bacteroidota;c__Ignavibacteria;o__Ignavibacteriales;f__Melioribacteraceae;g__;s__	730	4925.18	8434	3595384	31.3766	92.27	2.117
bin.56	d__Bacteria;p__Patescibacteria;c__ABY1;o__SG8-24;f__2-12-FULL-60-25;g__CAIKNB01;s__	396	3014.65	3663	1193801	58.825	60.25	3.689
bin.57	d__Bacteria;p__Bacteroidota;c__Bacteroidia;o__Bacteroidales;f__Rikenellaceae;g__Tidjanibacter;s__	12	154911	210717	1858931	54.0754	98.79	0.48
bin.58	d__Bacteria;p__Actinobacteriota;c__Thermoleophilia;o__RBG-16-64-13;f__RBG-16-64-13;g__JAAYZX01;s__	250	9876.65	12842	2469162	64.4704	92.67	5.89
bin.59	d__Archaea;p__Halobacteriota;c__Methanomicrobia;o__Methanomicrobiales;f__Methanosphaerulaceae;g__UBA288;s__	333	6397.64	9953	2130413	66.5731	85.76	0.986
bin.6	d__Bacteria;p__Armatimonadota;c__UBA5377;o__UBA5377;f__UBA11051;g__UBA11051;s__	1151	4001.68	4740	4605931	65.0491	74.53	2.777
bin.60	d__Bacteria;p__Desulfobacterota;c__Syntrophia;o__Syntrophales;f__Smithellaceae;g__Fen-1166;s__	348	4704.48	6202	1637159	47.0887	56.49	0
bin.61	d__Bacteria;p__Chloroflexota;c__Anaerolineae;o__SBR1031;f__UBA2029;g__UBA2029;s__	1207	3091.42	3262	3731343	66.309	52.62	5.303
bin.62	d__Bacteria;p__Zixibacteria;c__MSB-5A5;o__CAIYYT01;f__CAIYYT01;g__CAIYYT01;s__	895	2998.19	3485	2683379	54.438	72.96	1.198
bin.63	d__Bacteria;p__Patescibacteria;c__ABY1;o__SG8-24;f__2-12-FULL-60-25;g__CAIKNB01;s__	342	3557.54	4964	1216677	60.9968	54.75	2.659
bin.64	d__Bacteria;p__Patescibacteria;c__Dojkabacteria;o__SC72;f__SC72;g__UBA5232;s__	57	13757.9	29274	784200	31.0574	79.85	0
bin.65	d__Bacteria;p__Myxococcota;c__UBA9042;o__CAIXZC01;f__CAITUV01;g__;s__	1843	2297.67	2583	4234605	61.0921	60.89	2.616
bin.66	d__Bacteria;p__Armatimonadota;c__UBA5377;o__UBA1398;f__UBA1398;g__;s__	1114	3852.51	4528	4291692	71.5432	83.33	0.102
bin.67	d__Bacteria;p__Patescibacteria;c__ABY1;o__BM507;f__UBA12465;g__GCA-002840305;s__	127	6382.23	9346	810543	30.5146	61.16	0.99
bin.68	d__Bacteria;p__Verrucomicrobiota;c__Verrucomicrobiae;o__Pedosphaerales;f__;g__;s__	384	18483.4	34616	7097644	65.6709	97.07	4.729
bin.69	d__Bacteria;p__Patescibacteria;c__Paceibacteria;o__Moranbacterales;f__GWC2-37-73;g__;s__	33	30424.9	72604	1004023	40.1109	84.83	0
bin.7	d__Bacteria;p__Acidobacteriota;c__Aminicenantia;o__UBA2199;f__UBA2199;g__UBA2199;s__	470	5744.32	8323	2699832	66.4532	75.3	1.282
bin.70	d__Bacteria;p__Desulfobacterota;c__Desulfovibrionia;o__Desulfovibrionales;f__Desulfovibrionaceae;g__Aminidesulfovibrio;s__Aminidesulfovibrio aminophilus	47	70753.1	154618	3325395	67.1001	100	0.525
bin.71	d__Bacteria;p__Bacteroidota;c__SZUA-365;o__SZUA-365;f__SZUA-365;g__;s__	764	2798.28	2871	2137887	53.6865	55.66	2.367
bin.72	d__Bacteria;p__Nitrospirota;c__Thermodesulfovibrionia;o__Thermodesulfovibrionales;f__UBA9935;g__JAAYUK01;s__JAAYUK01 sp012517735	192	15916.3	31910	3055930	54.2901	100	1.818
bin.73	d__Bacteria;p__Desulfobacterota_G;c__Syntrophorhabdia;o__Syntrophorhabdales;f__;g__;s__	220	11586.7	14661	2549074	56.7406	83.61	2.941
bin.74	d__Archaea;p__Nanoarchaeota;c__Nanoarchaeia;o__Woesearchaeales;f__UBA525;g__UBA525;s__	59	24757.5	50501	1460692	54.6561	80.37	0
bin.75	d__Bacteria;p__Verrucomicrobiota;c__Verrucomicrobiae;o__Pedosphaerales;f__UBA1412;g__UBA1412;s__	227	7034.91	9690	1596925	52.8883	53.24	1.013
bin.76	d__Bacteria;p__Chloroflexota;c__Anaerolineae;o__CG2-30-64-16;f__CG2-30-64-16;g__MWBF01;s__	795	6339.63	9327	5040004	63.5723	78.57	1.818
bin.77	d__Bacteria;p__Patescibacteria;c__ABY1;o__BM507;f__UBA12465;g__GCA-002841655;s__	164	3486.65	4043	571810	44.3822	54.31	2.97
bin.78	d__Bacteria;p__Synergistota;c__Synergistia;o__Synergistales;f__Aminiphilaceae;g__;s__	411	5941.15	8603	2441811	63.1744	96.61	0.154
bin.79	d__Bacteria;p__Actinobacteriota;c__Actinomycetia;o__Propionibacteriales;f__Propionibacteriaceae;g__Brevilactibacter;s__	129	20492.4	53132	2643516	68.1744	87.49	2.892
bin.8	d__Bacteria;p__Acidobacteriota;c__Aminicenantia;o__Aminicenantales;f__RBG-16-66-30;g__;s__	963	2247.4	2473	2164244	57.0859	65.18	5.987
bin.80	d__Bacteria;p__Firmicutes_A;c__Clostridia;o__Oscillospirales;f__Oscillospiraceae;g__Evtepia;s__	156	12971.4	24501	2023538	55.393	97.51	0.671
bin.81	d__Bacteria;p__Actinobacteriota;c__Thermoleophilia;o__UBA2241;f__UBA2241;g__;s__	184	11643	19243	2142319	66.0947	93.53	1.149
bin.82	d__Bacteria;p__Firmicutes_A;c__Clostridia_A;o__Christensenellales;f__CAG-74;g__Firm-11;s__	754	3786.56	4393	2855064	61.5193	76.72	2.223
bin.83	d__Bacteria;p__Patescibacteria;c__Paceibacteria;o__Moranbacterales;f__SCTJ01;g__;s__	148	5146.26	6160	761647	36.5578	56.96	1.466
bin.84	d__Bacteria;p__Bacteroidota;c__Bacteroidia;o__Bacteroidales;f__VadinHA17;g__LD21;s__	202	15726.8	22934	3176819	43.3236	91.42	2.619
bin.85	d__Bacteria;p__Patescibacteria;c__Microgenomatia;o__UBA12405;f__UBA12405;g__UBA12158;s__	48	17422.3	23753	836269	36.2358	77.42	0
bin.86	d__Bacteria;p__Myxococcota;c__UBA9042;o__DTJE01;f__DTJE01;g__DUVQ01;s__	197	20762.5	36480	4090216	72.6912	87.82	1.164
bin.87	d__Bacteria;p__Latescibacterota;c__Latescibacteria;o__Latescibacterales;f__Latescibacteraceae;g__;s__	173	31066.2	48729	5374452	54.5387	99.93	0
bin.88	d__Bacteria;p__FEN-1099;c__FEN-1099;o__FEN-1099;f__FEN-1099;g__JAAYVF01;s__	154	33482.5	82671	5156299	57.5526	97.47	3.576
bin.89	d__Bacteria;p__Chloroflexota;c__Anaerolineae;o__Anaerolineales;f__Anaerolineaceae;g__DSYU01;s__	665	6711.42	19758	4463096	55.4367	68.77	6.603
bin.9	d__Bacteria;p__Chloroflexota;c__Anaerolineae;o__Anaerolineales;f__Anaerolineaceae;g__DSYU01;s__	753	7591.49	17337	5716394	59.2541	74.22	4.066
bin.90	d__Bacteria;p__Desulfobacterota_G;c__Syntrophorhabdia;o__Syntrophorhabdales;f__Syntrophorhabdaceae;g__;s__	362	7826.7	12187	2833267	49.1381	90.96	4.193
bin.91	d__Bacteria;p__Bacteroidota;c__Bacteroidia;o__Bacteroidales;f__Lentimicrobiaceae;g__Cfx3-02;s__	483	6659.96	13227	3216761	39.6633	91.39	1.182
bin.92	d__Bacteria;p__Cloacimonadota;c__Cloacimonadia;o__Cloacimonadales;f__Cloacimonadaceae;g__Syntrophosphaera;s__	283	4496.02	5048	1272375	57.325	59.79	0.164
bin.93	d__Bacteria;p__Desulfobacterota;c__Syntrophobacteria;o__Syntrophobacterales;f__Syntrophobacteraceae;g__;s__	265	9743.54	11090	2582039	57.0343	51.03	0
bin.94	d__Bacteria;p__Actinobacteriota;c__Actinomycetia;o__Propionibacteriales;f__Propionibacteriaceae;g__Propionicimonas;s__	203	12123.5	19201	2461072	68.8076	84.48	2.491
bin.95	d__Bacteria;p__Armatimonadota;c__UBA5829;o__UBA5829;f__UBA5829;g__UBA5829;s__	502	5317.46	7121	2669366	49.303	82.39	4.938
bin.96	d__Bacteria;p__Firmicutes_A;c__Clostridia_A;o__Christensenellales;f__CAG-138;g__;s__	438	5226.65	6682	2289274	62.7294	91.19	2.217
bin.97	d__Bacteria;p__Bacteroidota;c__Bacteroidia;o__Bacteroidales;f__VadinHA17;g__LD21;s__	293	10782.5	14410	3159259	45.8966	92.57	4.523
bin.98	d__Bacteria;p__Spirochaetota;c__Spirochaetia;o__Spirochaetales_A;f__DTKZ01;g__;s__	571	4625.72	5953	2641284	62.6996	62.42	1.066
bin.99	d__Bacteria;p__Myxococcota;c__Polyangia;o__Polyangiales;f__Polyangiaceae;g__;s__	272	42774.6	83799	11634687	61.7036	89.46	1.994
